# Supplementary material for: Triple-crises-induced food insecurity: systematic understanding and resilience building approaches in Africa
Source: Sci One Health. 2023 Oct 29;2:100044. doi: 10.1016/j.soh.2023.100044 (PMC11262256; doi:10.1016/j.soh.2023.100044)
Supplement: Multimedia component 2 [file mmc2.xlsx]

## Sheet: csv-CrisesorCl-set-2
Review Decision("/" for exclusion; "lo" for "long-term impact of crises-induced food insecurity"; "cc" for "climate-change-related impacts"; "co" for "conflict related impacts"; "pa" for "pandemic related impacts"; and "s" for "proposed solutions crises-induced food insecurity ")	No.	Title	Authors	Citation	First Author	Journal/Book	Publication Year	Create Date	DOI
cc	1	Climate Change and Emerging Food Safety Issues: A Review	Duchenne-Moutien RA, Neetoo H.	J Food Prot. 2021 Nov 1;84(11):1884-1897. doi: 10.4315/JFP-21-141.	Duchenne-Moutien RA	J Food Prot	2021	2021-06-29	10.4315/JFP-21-141
/	2	Effect of 3 Days of Oral Azithromycin on Young Children With Acute Diarrhea in Low-Resource Settings: A Randomized Clinical Trial	Antibiotics for Children With Diarrhea (ABCD) Study Group; Ahmed T, Chisti MJ, Rahman MW, Alam T, Ahmed D, Parvin I, Kabir MF, Sazawal S, Dhingra P, Dutta A, Deb S, Chouhan A, Sharma AK, Jaiswal VK, Dhingra U, Walson JL, Singa BO, Pavlinac PB, McGrath CJ, Nyabinda C, Deichsel EL, Anyango M, Kariuki KM, Rwigi D, Tornberg-Belanger SN, Kotloff KL, Sow SO, Tapia MD, Haidara FC, Mehta A, Coulibaly F, …	JAMA Netw Open. 2021 Dec 1;4(12):e2136726. doi: 10.1001/jamanetworkopen.2021.36726.	Antibiotics for Children With Diarrhea (ABCD) Study Group	JAMA Netw Open	2021	2021-12-16	10.1001/jamanetworkopen.2021.36726
/	3	Diseases, Injuries, and Risk Factors in Child and Adolescent Health, 1990 to 2017: Findings From the Global Burden of Diseases, Injuries, and Risk Factors 2017 Study	GBD 2017 Child and Adolescent Health Collaborators; Reiner RC Jr, Olsen HE, Ikeda CT, Echko MM, Ballestreros KE, Manguerra H, Martopullo I, Millear A, Shields C, Smith A, Strub B, Abebe M, Abebe Z, Adhena BM, Adhikari TB, Akibu M, Al-Raddadi RM, Alvis-Guzman N, Antonio CAT, Aremu O, Asgedom SW, Asseffa NA, Avila-Burgos L, Barac A, Bärnighausen TW, Bassat Q, Bensenor IM, Bhutta ZA, Bijani A, Bilil…	JAMA Pediatr. 2019 Jun 1;173(6):e190337. doi: 10.1001/jamapediatrics.2019.0337. Epub 2019 Jun 3.	GBD 2017 Child and Adolescent Health Collaborators	JAMA Pediatr	2019	2019-04-30	10.1001/jamapediatrics.2019.0337
cc	4	Climate change and the urgency to transform food systems	Zurek M, Hebinck A, Selomane O.	Science. 2022 Jun 24;376(6600):1416-1421. doi: 10.1126/science.abo2364. Epub 2022 Jun 23.	Zurek M	Science	2022	2022-06-23	10.1126/science.abo2364
cc	5	An overview of the interactions between food production and climate change	Filho WL, Setti AFF, Azeiteiro UM, Lokupitiya E, Donkor FK, Etim NN, Matandirotya N, Olooto FM, Sharifi A, Nagy GJ, Djekic I.	Sci Total Environ. 2022 Sep 10;838(Pt 3):156438. doi: 10.1016/j.scitotenv.2022.156438. Epub 2022 Jun 2.	Filho WL	Sci Total Environ	2022	2022-06-06	10.1016/j.scitotenv.2022.156438
s	6	Biofertilizer: The Future of Food Security and Food Safety	Daniel AI, Fadaka AO, Gokul A, Bakare OO, Aina O, Fisher S, Burt AF, Mavumengwana V, Keyster M, Klein A.	Microorganisms. 2022 Jun 14;10(6):1220. doi: 10.3390/microorganisms10061220.	Daniel AI	Microorganisms	2022	2022-06-24	10.3390/microorganisms10061220
s	7	Women's Empowerment, Food Security, and Nutrition Transition in Africa	Lufuke M, Bai Y, Fan S, Tian X.	Int J Environ Res Public Health. 2022 Dec 24;20(1):254. doi: 10.3390/ijerph20010254.	Lufuke M	Int J Environ Res Public Health	2022	2023-01-08	10.3390/ijerph20010254
cc	8	Linking Climate Change Adaptation Strategies and Nutrition Outcomes: A Conceptual Framework	Macheka L, Mudiwa T, Chopera P, Nyamwanza A, Jacobs P.	Food Nutr Bull. 2022 Jun;43(2):201-212. doi: 10.1177/03795721221078362. Epub 2022 Feb 24.	Macheka L	Food Nutr Bull	2022	2022-02-24	10.1177/03795721221078362
pa	9	Food insecurity and outcomes during COVID-19 pandemic in sub-Saharan Africa (SSA)	Onyeaka H, Tamasiga P, Nkoutchou H, Guta AT.	Agric Food Secur. 2022;11(1):56. doi: 10.1186/s40066-022-00394-1. Epub 2022 Dec 6.	Onyeaka H	Agric Food Secur	2022	2022-12-19	10.1186/s40066-022-00394-1
lo	10	Why food insecurity persists in sub-Saharan Africa: A review of existing evidence	Bjornlund V, Bjornlund H, van Rooyen A.	Food Secur. 2022;14(4):845-864. doi: 10.1007/s12571-022-01256-1. Epub 2022 Feb 3.	Bjornlund V	Food Secur	2022	2022-02-09	10.1007/s12571-022-01256-1
pa	11	Impact of COVID-19 on Food Security in Ethiopia	Zhang W, Persoz L, Hakiza S, Biru L, Girmatsion L.	Epidemiologia (Basel). 2022 Mar 22;3(2):161-178. doi: 10.3390/epidemiologia3020013.	Zhang W	Epidemiologia (Basel)	2022	2022-11-23	10.3390/epidemiologia3020013
s	12	Transforming food systems with trees and forests	Ickowitz A, McMullin S, Rosenstock T, Dawson I, Rowland D, Powell B, Mausch K, Djoudi H, Sunderland T, Nurhasan M, Novak A, Gitz V, Meybeck A, Jamnadass R, Guariguata MR, Termote C, Nasi R.	Lancet Planet Health. 2022 Jul;6(7):e632-e639. doi: 10.1016/S2542-5196(22)00091-2.	Ickowitz A	Lancet Planet Health	2022	2022-07-09	10.1016/S2542-5196(22)00091-2
cc	13	Nutrition Transition and Climate Risks in Nigeria: Moving Towards Food Systems Policy Coherence	Morgan AE, Fanzo J.	Curr Environ Health Rep. 2020 Dec;7(4):392-403. doi: 10.1007/s40572-020-00292-3. Epub 2020 Oct 1.	Morgan AE	Curr Environ Health Rep	2020	2020-10-02	10.1007/s40572-020-00292-3
cc	14	Impacts of climate change on the livestock food supply chain; a review of the evidence	Godde CM, Mason-D'Croz D, Mayberry DE, Thornton PK, Herrero M.	Glob Food Sec. 2021 Mar;28:100488. doi: 10.1016/j.gfs.2020.100488.	Godde CM	Glob Food Sec	2021	2021-03-19	10.1016/j.gfs.2020.100488
cc	15	Maize producers' vulnerability to climate change: Evidence from Makhuduthamaga Local Municipality, South Africa	Matimolane S, Chikoore H, Mathivha FI, Kori E.	Jamba. 2022 Dec 7;14(1):1165. doi: 10.4102/jamba.v14i1.1165. eCollection 2022.	Matimolane S	Jamba	2022	2022-12-26	10.4102/jamba.v14i1.1165
cc	16	Impact of climate change on community health and resilience in Ethiopia: A review article	Ardalan A, Belay GD, Assen M, Hosseinzadeh-Attar MJ, Khoei EM, Ostadtaghizadeh A.	Hum Antibodies. 2019;27(S1):11-22. doi: 10.3233/HAB-190364.	Ardalan A	Hum Antibodies	2019	2019-03-26	10.3233/HAB-190364
/	17	Urbanisation as driver of food system transformation and opportunities for rural livelihoods	de Bruin S, Dengerink J, van Vliet J.	Food Secur. 2021;13(4):781-798. doi: 10.1007/s12571-021-01182-8. Epub 2021 Jun 28.	de Bruin S	Food Secur	2021	2021-07-05	10.1007/s12571-021-01182-8
s	18	Fermented Edible Insects for Promoting Food Security in Africa	Kewuyemi YO, Kesa H, Chinma CE, Adebo OA.	Insects. 2020 May 5;11(5):283. doi: 10.3390/insects11050283.	Kewuyemi YO	Insects	2020	2020-05-09	10.3390/insects11050283
cc	19	Climate change: a friend or foe to food security in Africa?	Pickson RB, Boateng E.	Environ Dev Sustain. 2022;24(3):4387-4412. doi: 10.1007/s10668-021-01621-8. Epub 2021 Jul 10.	Pickson RB	Environ Dev Sustain	2022	2021-07-19	10.1007/s10668-021-01621-8
cc	20	Climatic conditions and household food security: Evidence from Tanzania	Randell H, Gray C, Shayo EH.	Food Policy. 2022 Oct;112:102362. doi: 10.1016/j.foodpol.2022.102362. Epub 2022 Sep 28.	Randell H	Food Policy	2022	2023-04-17	10.1016/j.foodpol.2022.102362
/	21	Do COVID-19 and Food Insecurity Influence Existing Inequalities between Women and Men in Africa?	VanVolkenburg H, Vandeplas I, Touré K, Sanfo S, Baldé FL, Vasseur L.	Int J Environ Res Public Health. 2022 Feb 12;19(4):2065. doi: 10.3390/ijerph19042065.	VanVolkenburg H	Int J Environ Res Public Health	2022	2022-02-25	10.3390/ijerph19042065
pa	22	COVID-19 and food prices in sub-Saharan Africa	Agyei SK, Isshaq Z, Frimpong S, Adam AM, Bossman A, Asiamah O.	Afr Dev Rev. 2021 Apr;33(Suppl 1):S102-S113. doi: 10.1111/1467-8268.12525. Epub 2021 Apr 27.	Agyei SK	Afr Dev Rev	2021	2021-06-21	10.1111/1467-8268.12525
cc	23	Climate change and food security in selected Sub-Saharan African Countries	Adesete AA, Olanubi OE, Dauda RO.	Environ Dev Sustain. 2022 Sep 25:1-19. doi: 10.1007/s10668-022-02681-0. Online ahead of print.	Adesete AA	Environ Dev Sustain	2022	2022-10-03	10.1007/s10668-022-02681-0
s	24	Maize varietal replacement in Eastern and Southern Africa: Bottlenecks, drivers and strategies for improvement	Chivasa W, Worku M, Teklewold A, Setimela P, Gethi J, Magorokosho C, Davis NJ, Prasanna BM.	Glob Food Sec. 2022 Mar;32:100589. doi: 10.1016/j.gfs.2021.100589.	Chivasa W	Glob Food Sec	2022	2022-03-18	10.1016/j.gfs.2021.100589
/	25	Prevalence of Mycotoxins and Their Consequences on Human Health	Omotayo OP, Omotayo AO, Mwanza M, Babalola OO.	Toxicol Res. 2019 Jan;35(1):1-7. doi: 10.5487/TR.2019.35.1.001. Epub 2018 Jan 15.	Omotayo OP	Toxicol Res	2019	2019-02-16	10.5487/TR.2019.35.1.001
s	26	Editorial: Achieving nutrition security in Tanzania by improving production, education and economics: Methods, tools and applications	Hoffmann HK, Kinabo JL, Sieber S, Stuetz W, Bonatti M, Mbwana HA, Uckert GB, Matavel CE, Hafner JM, Löhr K, Rybak C.	Front Public Health. 2022 Sep 20;10:1014741. doi: 10.3389/fpubh.2022.1014741. eCollection 2022.	Hoffmann HK	Front Public Health	2022	2022-10-07	10.3389/fpubh.2022.1014741
/	27	Genetic Selection for Thermotolerance in Ruminants	Osei-Amponsah R, Chauhan SS, Leury BJ, Cheng L, Cullen B, Clarke IJ, Dunshea FR.	Animals (Basel). 2019 Nov 11;9(11):948. doi: 10.3390/ani9110948.	Osei-Amponsah R	Animals (Basel)	2019	2019-11-14	10.3390/ani9110948
/	28	Sub-Saharan Africa's international migration constrains its sustainable development under climate change	Li Q, Samimi C.	Sustain Sci. 2022;17(5):1873-1897. doi: 10.1007/s11625-022-01116-z. Epub 2022 Mar 18.	Li Q	Sustain Sci	2022	2022-03-23	10.1007/s11625-022-01116-z
/	29	Bambara Groundnut: An Underutilized Leguminous Crop for Global Food Security and Nutrition	Tan XL, Azam-Ali S, Goh EV, Mustafa M, Chai HH, Ho WK, Mayes S, Mabhaudhi T, Azam-Ali S, Massawe F.	Front Nutr. 2020 Dec 10;7:601496. doi: 10.3389/fnut.2020.601496. eCollection 2020.	Tan XL	Front Nutr	2020	2020-12-28	10.3389/fnut.2020.601496
lo	30	Food Insecurity and Health Outcomes Other than Malnutrition in Southern Africa: A Descriptive Systematic Review	Militao EMA, Salvador EM, Uthman OA, Vinberg S, Macassa G.	Int J Environ Res Public Health. 2022 Apr 21;19(9):5082. doi: 10.3390/ijerph19095082.	Militao EMA	Int J Environ Res Public Health	2022	2022-05-14	10.3390/ijerph19095082
/	31	The Exploitation of Orphan Legumes for Food, Income, and Nutrition Security in Sub-Saharan Africa	Popoola JO, Aworunse OS, Ojuederie OB, Adewale BD, Ajani OC, Oyatomi OA, Eruemulor DI, Adegboyega TT, Obembe OO.	Front Plant Sci. 2022 May 17;13:782140. doi: 10.3389/fpls.2022.782140. eCollection 2022.	Popoola JO	Front Plant Sci	2022	2022-06-06	10.3389/fpls.2022.782140
/	32	Mycotoxin Regulatory Status in Africa: A Decade of Weak Institutional Efforts	Chilaka CA, Obidiegwu JE, Chilaka AC, Atanda OO, Mally A.	Toxins (Basel). 2022 Jun 29;14(7):442. doi: 10.3390/toxins14070442.	Chilaka CA	Toxins (Basel)	2022	2022-07-25	10.3390/toxins14070442
/	33	How Climate Change May Threaten Progress in Neonatal Health in the African Region	Nakstad B, Filippi V, Lusambili A, Roos N, Scorgie F, Chersich MF, Luchters S, Kovats S.	Neonatology. 2022;119(5):644-651. doi: 10.1159/000525573. Epub 2022 Jul 18.	Nakstad B	Neonatology	2022	2022-07-19	10.1159/000525573
s	34	A review of the contribution of cowpea leaves to food and nutrition security in East Africa	Owade JO, Abong' G, Okoth M, Mwang'ombe AW.	Food Sci Nutr. 2019 Dec 17;8(1):36-47. doi: 10.1002/fsn3.1337. eCollection 2020 Jan.	Owade JO	Food Sci Nutr	2019	2020-01-30	10.1002/fsn3.1337
/	35	Disease Pandemics and Major Epidemics Arising from New Encounters between Indigenous Viruses and Introduced Crops	Jones RAC.	Viruses. 2020 Dec 4;12(12):1388. doi: 10.3390/v12121388.	Jones RAC	Viruses	2020	2020-12-09	10.3390/v12121388
lo	36	Social capital and food security in post-conflict rural Lira District, northern Uganda	Malual JD, Mazur RE.	Disasters. 2022 Jan;46(1):80-94. doi: 10.1111/disa.12465. Epub 2021 Sep 27.	Malual JD	Disasters	2022	2020-09-08	10.1111/disa.12465
lo	37	Food Security Review Based on Bibliometrics from 1991 to 2021	Li J, Song W.	Foods. 2022 Dec 4;11(23):3915. doi: 10.3390/foods11233915.	Li J	Foods	2022	2022-12-11	10.3390/foods11233915
s	38	Improving drought tolerance in maize: Tools and techniques	McMillen MS, Mahama AA, Sibiya J, Lübberstedt T, Suza WP.	Front Genet. 2022 Oct 28;13:1001001. doi: 10.3389/fgene.2022.1001001. eCollection 2022.	McMillen MS	Front Genet	2022	2022-11-17	10.3389/fgene.2022.1001001
s	39	Breeding Potentials of Bambara Groundnut for Food and Nutrition Security in the Face of Climate Change	Olanrewaju OS, Oyatomi O, Babalola OO, Abberton M.	Front Plant Sci. 2022 Jan 5;12:798993. doi: 10.3389/fpls.2021.798993. eCollection 2021.	Olanrewaju OS	Front Plant Sci	2022	2022-01-24	10.3389/fpls.2021.798993
lo	40	Food Security in Ghanaian Urban Cities: A Scoping Review of the Literature	Akparibo R, Aryeetey RNO, Asamane EA, Osei-Kwasi HA, Ioannou E, Infield Solar G, Cormie V, Pereko KK, Amagloh FK, Caton SJ, Cecil JE.	Nutrients. 2021 Oct 15;13(10):3615. doi: 10.3390/nu13103615.	Akparibo R	Nutrients	2021	2021-10-23	10.3390/nu13103615
/	41	Crop diversification and farm household food and nutrition security in Northern Ghana	Appiah-Twumasi M, Asale MA.	Environ Dev Sustain. 2022 Oct 15:1-29. doi: 10.1007/s10668-022-02703-x. Online ahead of print.	Appiah-Twumasi M	Environ Dev Sustain	2022	2022-10-21	10.1007/s10668-022-02703-x
pa	42	Food Security and COVID-19 in Africa: Implications and Recommendations	Ali Mohamed EM, Alhaj Abdallah SM, Ahmadi A, Lucero-Prisno DE.	Am J Trop Med Hyg. 2021 Mar 8;104(5):1613-1615. doi: 10.4269/ajtmh.20-1590.	Ali Mohamed EM	Am J Trop Med Hyg	2021	2021-03-08	10.4269/ajtmh.20-1590
s	43	Household Resilience to Food and Nutrition Insecurity during COVID-19 in Tanzania	Mkupete MJ, Donath LT, Mugizi FMP.	GeoJournal. 2023;88(2):1721-1735. doi: 10.1007/s10708-022-10705-5. Epub 2022 Jul 22.	Mkupete MJ	GeoJournal	2023	2022-08-01	10.1007/s10708-022-10705-5
lo	44	Food systems and rural wellbeing: challenges and opportunities	Woodhill J, Kishore A, Njuki J, Jones K, Hasnain S.	Food Secur. 2022;14(5):1099-1121. doi: 10.1007/s12571-021-01217-0. Epub 2022 Feb 8.	Woodhill J	Food Secur	2022	2022-02-14	10.1007/s12571-021-01217-0
s	45	Novel Foods and Sustainability as Means to Counteract Malnutrition in Madagascar	Conti MV, Kalmpourtzidou A, Lambiase S, De Giuseppe R, Cena H.	Molecules. 2021 Apr 8;26(8):2142. doi: 10.3390/molecules26082142.	Conti MV	Molecules	2021	2021-04-30	10.3390/molecules26082142
s	46	Technological Innovations for Improving Cassava Production in Sub-Saharan Africa	Mbanjo EGN, Rabbi IY, Ferguson ME, Kayondo SI, Eng NH, Tripathi L, Kulakow P, Egesi C.	Front Genet. 2021 Jan 21;11:623736. doi: 10.3389/fgene.2020.623736. eCollection 2020.	Mbanjo EGN	Front Genet	2021	2021-02-08	10.3389/fgene.2020.623736
cc	47	Climate change impacts on water sustainability of South African crop production	Bonetti S, Sutanudjaja EH, Mabhaudhi T, Slotow R, Dalin C.	Environ Res Lett. 2022 Aug 1;17(8):084017. doi: 10.1088/1748-9326/ac80cf. Epub 2022 Jul 25.	Bonetti S	Environ Res Lett	2022	2022-08-05	10.1088/1748-9326/ac80cf
s	48	Climate variability, subsistence agriculture and household food security in rural Ghana	Asare-Nuamah P.	Heliyon. 2021 Apr 27;7(4):e06928. doi: 10.1016/j.heliyon.2021.e06928. eCollection 2021 Apr.	Asare-Nuamah P	Heliyon	2021	2021-05-17	10.1016/j.heliyon.2021.e06928
s	49	The Potential of Sweetpotato as a Functional Food in Sub-Saharan Africa and Its Implications for Health: A Review	Amagloh FC, Yada B, Tumuhimbise GA, Amagloh FK, Kaaya AN.	Molecules. 2021 May 17;26(10):2971. doi: 10.3390/molecules26102971.	Amagloh FC	Molecules	2021	2021-06-02	10.3390/molecules26102971
/	50	The influence of ecosystems services depletion to climate change adaptation efforts in Africa	Leal Filho W, Azeiteiro UM, Balogun AL, Setti AFF, Mucova SAR, Ayal D, Totin E, Lydia AM, Kalaba FK, Oguge NO.	Sci Total Environ. 2021 Jul 20;779:146414. doi: 10.1016/j.scitotenv.2021.146414. Epub 2021 Mar 13.	Leal Filho W	Sci Total Environ	2021	2021-03-18	10.1016/j.scitotenv.2021.146414
pa	51	Editorial: COVID-19 pandemic, food behaviour and consumption patterns	Ben Hassen T, El Bilali H, Allahyari MS, Berjan S.	Front Public Health. 2022 Oct 24;10:1039419. doi: 10.3389/fpubh.2022.1039419. eCollection 2022.	Ben Hassen T	Front Public Health	2022	2022-11-10	10.3389/fpubh.2022.1039419
s	52	Stewardship of Wild and Farmed Edible Insects as Food and Feed in Sub-Saharan Africa: A Perspective	Musundire R, Ngonyama D, Chemura A, Ngadze RT, Jackson J, Matanda MJ, Tarakini T, Langton M, Chiwona-Karltun L.	Front Vet Sci. 2021 Feb 19;8:601386. doi: 10.3389/fvets.2021.601386. eCollection 2021.	Musundire R	Front Vet Sci	2021	2021-03-08	10.3389/fvets.2021.601386
pa	53	Nutrition-sensitive lockdowns: conceptual framework and empirical insights from Africa during COVID-19	Daum T, Biesalski HK, Blaschke N, Bosch C, Güttler D, Heni J, Kariuki J, Katusiime R, Seidel A, Senon ZN, Woode G, Birner R.	Dev Policy Rev. 2022 Sep 13:e12666. doi: 10.1111/dpr.12666. Online ahead of print.	Daum T	Dev Policy Rev	2022	2022-10-17	10.1111/dpr.12666
/	54	The cost of postharvest losses in Ethiopia: economic and food security implications	Teferra TF.	Heliyon. 2022 Mar 8;8(3):e09077. doi: 10.1016/j.heliyon.2022.e09077. eCollection 2022 Mar.	Teferra TF	Heliyon	2022	2022-03-18	10.1016/j.heliyon.2022.e09077
lo	55	The COVID-19 Pandemic and Global Food Security	Mardones FO, Rich KM, Boden LA, Moreno-Switt AI, Caipo ML, Zimin-Veselkoff N, Alateeqi AM, Baltenweck I.	Front Vet Sci. 2020 Nov 10;7:578508. doi: 10.3389/fvets.2020.578508. eCollection 2020.	Mardones FO	Front Vet Sci	2020	2020-11-26	10.3389/fvets.2020.578508
/	56	Is food insecurity a problem among the elderly in Sharpeville, South Africa?	Oldewage-Theron W, Egal AA.	Food Secur. 2021;13(1):71-81. doi: 10.1007/s12571-020-01125-9. Epub 2021 Jan 5.	Oldewage-Theron W	Food Secur	2021	2021-01-11	10.1007/s12571-020-01125-9
/	57	Campylobacter at the Human-Food Interface: The African Perspective	Asuming-Bediako N, Parry-Hanson Kunadu A, Abraham S, Habib I.	Pathogens. 2019 Jun 25;8(2):87. doi: 10.3390/pathogens8020087.	Asuming-Bediako N	Pathogens	2019	2019-06-28	10.3390/pathogens8020087
/	58	Wild Edible Plant Nutritional Contribution and Consumer Perception in Ethiopia	Duguma HT.	Int J Food Sci. 2020 Sep 4;2020:2958623. doi: 10.1155/2020/2958623. eCollection 2020.	Duguma HT	Int J Food Sci	2020	2020-09-21	10.1155/2020/2958623
pa	59	Lockdown, resilience and emergency statecraft in the Cape Town food system	Kroll F, Adelle C.	Cities. 2022 Dec;131:104004. doi: 10.1016/j.cities.2022.104004. Epub 2022 Sep 27.	Kroll F	Cities	2022	2022-10-03	10.1016/j.cities.2022.104004
pa	60	COVID-19: From health crises to food security anxiety and policy implications	Chiwona-Karltun L, Amuakwa-Mensah F, Wamala-Larsson C, Amuakwa-Mensah S, Abu Hatab A, Made N, Taremwa NK, Melyoki L, Rutashobya LK, Madonsela T, Lourens M, Stone W, Bizoza AR.	Ambio. 2021 Apr;50(4):794-811. doi: 10.1007/s13280-020-01481-y. Epub 2021 Feb 19.	Chiwona-Karltun L	Ambio	2021	2021-02-19	10.1007/s13280-020-01481-y
cc	61	Climate change poses a threat to nutrition and food security in Kilifi County, Kenya	Cheruiyot SJ, Kimanthi M, Shabani JS, Nyamu NF, Gathu C, Agoi F, De Meijer F.	Afr J Prim Health Care Fam Med. 2022 Oct 31;14(1):e1-e4. doi: 10.4102/phcfm.v14i1.3718.	Cheruiyot SJ	Afr J Prim Health Care Fam Med	2022	2022-11-04	10.4102/phcfm.v14i1.3718
/	62	Enset in Ethiopia: a poorly characterized but resilient starch staple	Borrell JS, Biswas MK, Goodwin M, Blomme G, Schwarzacher T, Heslop-Harrison JSP, Wendawek AM, Berhanu A, Kallow S, Janssens S, Molla EL, Davis AP, Woldeyes F, Willis K, Demissew S, Wilkin P.	Ann Bot. 2019 May 20;123(5):747-766. doi: 10.1093/aob/mcy214.	Borrell JS	Ann Bot	2019	2019-02-05	10.1093/aob/mcy214
/	63	How food systems change (or not): governance implications for system transformation processes	Leeuwis C, Boogaard BK, Atta-Krah K.	Food Secur. 2021;13(4):761-780. doi: 10.1007/s12571-021-01178-4. Epub 2021 Jun 18.	Leeuwis C	Food Secur	2021	2021-06-28	10.1007/s12571-021-01178-4
s	64	Breeding of Vegetable Cowpea for Nutrition and Climate Resilience in Sub-Saharan Africa: Progress, Opportunities, and Challenges	Mekonnen TW, Gerrano AS, Mbuma NW, Labuschagne MT.	Plants (Basel). 2022 Jun 15;11(12):1583. doi: 10.3390/plants11121583.	Mekonnen TW	Plants (Basel)	2022	2022-06-23	10.3390/plants11121583
s	65	Food safety, food security and genetically modified organisms in Africa: a current perspective	Gbashi S, Adebo O, Adebiyi JA, Targuma S, Tebele S, Areo OM, Olopade B, Odukoya JO, Njobeh P.	Biotechnol Genet Eng Rev. 2021 Apr;37(1):30-63. doi: 10.1080/02648725.2021.1940735. Epub 2021 Jul 26.	Gbashi S	Biotechnol Genet Eng Rev	2021	2021-07-26	10.1080/02648725.2021.1940735
/	66	Aflatoxins in Maize: Can Their Occurrence Be Effectively Managed in Africa in the Face of Climate Change and Food Insecurity?	Nji QN, Babalola OO, Mwanza M.	Toxins (Basel). 2022 Aug 22;14(8):574. doi: 10.3390/toxins14080574.	Nji QN	Toxins (Basel)	2022	2022-08-25	10.3390/toxins14080574
/	67	Insights into the Control and Management of Human and Bovine African Trypanosomiasis in Zambia between 2009 and 2019-A Review	Mulenga GM, Henning L, Chilongo K, Mubamba C, Namangala B, Gummow B.	Trop Med Infect Dis. 2020 Jul 11;5(3):115. doi: 10.3390/tropicalmed5030115.	Mulenga GM	Trop Med Infect Dis	2020	2020-07-16	10.3390/tropicalmed5030115
lo	68	Reversing Years for Global Food Security: A Review of the Food Security Situation in Sub-Saharan Africa (SSA)	Wudil AH, Usman M, Rosak-Szyrocka J, Pilař L, Boye M.	Int J Environ Res Public Health. 2022 Nov 11;19(22):14836. doi: 10.3390/ijerph192214836.	Wudil AH	Int J Environ Res Public Health	2022	2022-11-26	10.3390/ijerph192214836
/	69	Food Insecurity and Food Label Comprehension among Libyan Migrants in Australia	Mansour R, John JR, Liamputtong P, Arora A.	Nutrients. 2021 Jul 15;13(7):2433. doi: 10.3390/nu13072433.	Mansour R	Nutrients	2021	2021-08-10	10.3390/nu13072433
cc	70	Wildlife impacts and changing climate pose compounding threats to human food security	Salerno J, Stevens FR, Gaughan AE, Hilton T, Bailey K, Bowles T, Cassidy L, Mupeta-Muyamwa P, Biggs D, Pricope N, Mosimane AW, Henry LM, Drake M, Weaver A, Kosmas S, Woodward K, Kolarik N, Hartter J.	Curr Biol. 2021 Nov 22;31(22):5077-5085.e6. doi: 10.1016/j.cub.2021.08.074. Epub 2021 Sep 24.	Salerno J	Curr Biol	2021	2021-09-25	10.1016/j.cub.2021.08.074
lo	71	Learning from past and current food security efforts and challenges in Zimbabwe: The years 1430-2020	Ngwenya S, Lunga W, van Eeden ES.	Jamba. 2022 Sep 27;14(1):1210. doi: 10.4102/jamba.v14i1.1210. eCollection 2022.	Ngwenya S	Jamba	2022	2022-10-20	10.4102/jamba.v14i1.1210
s	72	Climate-Driven Adaptation, Household Capital, and Nutritional Outcomes among Farmers in Eswatini	Bailey KM, McCleery RA, Barnes G, McKune SL.	Int J Environ Res Public Health. 2019 Oct 23;16(21):4063. doi: 10.3390/ijerph16214063.	Bailey KM	Int J Environ Res Public Health	2019	2019-10-27	10.3390/ijerph16214063
cc	73	Climate change as a driver of food insecurity in the 2007 Lesotho-South Africa drought	Verschuur J, Li S, Wolski P, Otto FEL.	Sci Rep. 2021 Feb 16;11(1):3852. doi: 10.1038/s41598-021-83375-x.	Verschuur J	Sci Rep	2021	2021-02-17	10.1038/s41598-021-83375-x
/	74	Poverty and food security: drivers of insecticide-treated mosquito net misuse in Malawi	Berthe S, Harvey SA, Lynch M, Koenker H, Jumbe V, Kaunda-Khangamwa B, Mathanga DP.	Malar J. 2019 Sep 18;18(1):320. doi: 10.1186/s12936-019-2952-2.	Berthe S	Malar J	2019	2019-09-20	10.1186/s12936-019-2952-2
cc	75	A review of historical and recent locust outbreaks: Links to global warming, food security and mitigation strategies	Peng W, Ma NL, Zhang D, Zhou Q, Yue X, Khoo SC, Yang H, Guan R, Chen H, Zhang X, Wang Y, Wei Z, Suo C, Peng Y, Yang Y, Lam SS, Sonne C.	Environ Res. 2020 Dec;191:110046. doi: 10.1016/j.envres.2020.110046. Epub 2020 Aug 22.	Peng W	Environ Res	2020	2020-08-26	10.1016/j.envres.2020.110046
/	76	Neglected and Underutilised Crops: A Systematic Review of Their Potential as Food and Herbal Medicinal Crops in South Africa	Mudau FN, Chimonyo VGP, Modi AT, Mabhaudhi T.	Front Pharmacol. 2022 Jan 20;12:809866. doi: 10.3389/fphar.2021.809866. eCollection 2021.	Mudau FN	Front Pharmacol	2022	2022-02-07	10.3389/fphar.2021.809866
s	77	Afforestation for climate change mitigation: Potentials, risks and trade-offs	Doelman JC, Stehfest E, van Vuuren DP, Tabeau A, Hof AF, Braakhekke MC, Gernaat DEHJ, van den Berg M, van Zeist WJ, Daioglou V, van Meijl H, Lucas PL.	Glob Chang Biol. 2020 Mar;26(3):1576-1591. doi: 10.1111/gcb.14887. Epub 2019 Nov 29.	Doelman JC	Glob Chang Biol	2020	2019-10-27	10.1111/gcb.14887
/	78	Biostimulants for Plant Growth and Mitigation of Abiotic Stresses: A Metabolomics Perspective	Nephali L, Piater LA, Dubery IA, Patterson V, Huyser J, Burgess K, Tugizimana F.	Metabolites. 2020 Dec 10;10(12):505. doi: 10.3390/metabo10120505.	Nephali L	Metabolites	2020	2020-12-16	10.3390/metabo10120505
/	79	Maize Lethal Necrosis disease: review of molecular and genetic resistance mechanisms, socio-economic impacts, and mitigation strategies in sub-Saharan Africa	Biswal AK, Alakonya AE, Mottaleb KA, Hearne SJ, Sonder K, Molnar TL, Jones AM, Pixley KV, Prasanna BM.	BMC Plant Biol. 2022 Nov 23;22(1):542. doi: 10.1186/s12870-022-03932-y.	Biswal AK	BMC Plant Biol	2022	2022-11-24	10.1186/s12870-022-03932-y
cc	80	Meteorological Drought Variability and Its Impact on Wheat Yields across South Africa	Nxumalo G, Bashir B, Alsafadi K, Bachir H, Harsányi E, Arshad S, Mohammed S.	Int J Environ Res Public Health. 2022 Dec 8;19(24):16469. doi: 10.3390/ijerph192416469.	Nxumalo G	Int J Environ Res Public Health	2022	2022-12-23	10.3390/ijerph192416469
s	81	Conservation agriculture and climate resilience	Michler JD, Baylis K, Arends-Kuenning M, Mazvimavi K.	J Environ Econ Manage. 2019 Jan;93:148-169. doi: 10.1016/j.jeem.2018.11.008.	Michler JD	J Environ Econ Manage	2019	2019-02-12	10.1016/j.jeem.2018.11.008
s	82	Moistube irrigation technology development, adoption and future prospects: A systematic scoping review	Dirwai TL, Mabhaudhi T, Kanda EK, Senzanje A.	Heliyon. 2021 Feb 10;7(2):e06213. doi: 10.1016/j.heliyon.2021.e06213. eCollection 2021 Feb.	Dirwai TL	Heliyon	2021	2021-02-22	10.1016/j.heliyon.2021.e06213
/	83	Greenhouse Gas Emission: Perception during the COVID-19 Pandemic	Ukhurebor KE, Aigbe UO, Onyancha RB, Uk-Eghonghon G, Balogun VA, Egielewa PE, Ngonso BF, Osibote OA, Imoisi SE, Ndunagu JN, Kusuma HS, Darmokoesoemo H.	Biomed Res Int. 2022 Sep 30;2022:6166276. doi: 10.1155/2022/6166276. eCollection 2022.	Ukhurebor KE	Biomed Res Int	2022	2022-10-17	10.1155/2022/6166276
/	84	Does social capital improve farm productivity and food security? Evidence from cocoa-based farming households in Southwestern Nigeria	Kehinde AD, Adeyemo R, Ogundeji AA.	Heliyon. 2021 Mar 29;7(3):e06592. doi: 10.1016/j.heliyon.2021.e06592. eCollection 2021 Mar.	Kehinde AD	Heliyon	2021	2021-04-19	10.1016/j.heliyon.2021.e06592
s	85	COVID-19 relief food distribution: impact and lessons for Uganda	Nathan I, Benon M.	Pan Afr Med J. 2020 Aug 10;35(Suppl 2):142. doi: 10.11604/pamj.supp.2020.35.142.24214. eCollection 2020.	Nathan I	Pan Afr Med J	2020	2020-11-16	10.11604/pamj.supp.2020.35.142.24214
lo	86	Investigating the Relationship between Food Insecurity and Fertility Preferences in Tanzania	DiClemente K, Grace K, Kershaw T, Bosco E, Humphries D.	Matern Child Health J. 2021 Feb;25(2):302-310. doi: 10.1007/s10995-020-03022-1. Epub 2020 Nov 13.	DiClemente K	Matern Child Health J	2021	2020-11-13	10.1007/s10995-020-03022-1
/	87	Food System Transformation: Integrating a Political-Economy and Social-Ecological Approach to Regime Shifts	Pereira LM, Drimie S, Maciejewski K, Tonissen PB, Biggs RO.	Int J Environ Res Public Health. 2020 Feb 18;17(4):1313. doi: 10.3390/ijerph17041313.	Pereira LM	Int J Environ Res Public Health	2020	2020-02-23	10.3390/ijerph17041313
/	88	Exclusive Breastfeeding, Child Mortality, and Economic Cost in Sub-Saharan Africa	Pretorius CE, Asare H, Kruger HS, Genuneit J, Siziba LP, Ricci C.	Pediatrics. 2021 Mar;147(3):e2020030643. doi: 10.1542/peds.2020-030643.	Pretorius CE	Pediatrics	2021	2021-02-24	10.1542/peds.2020-030643
/	89	Seaweed-Derived Phenolic Compounds in Growth Promotion and Stress Alleviation in Plants	Aina O, Bakare OO, Daniel AI, Gokul A, Beukes DR, Fadaka AO, Keyster M, Klein A.	Life (Basel). 2022 Oct 6;12(10):1548. doi: 10.3390/life12101548.	Aina O	Life (Basel)	2022	2022-10-27	10.3390/life12101548
/	90	Unlocking the inherent potential of plant genetic resources: food security and climate adaptation strategy in Fiji and the Pacific	Palanivel H, Shah S.	Environ Dev Sustain. 2021;23(10):14264-14323. doi: 10.1007/s10668-021-01273-8. Epub 2021 Feb 17.	Palanivel H	Environ Dev Sustain	2021	2021-02-23	10.1007/s10668-021-01273-8
/	91	The Nutrition Transition and the Double Burden of Malnutrition in Sub-Saharan African Countries: How Do These Countries Compare with the Recommended LANCET COMMISSION Global Diet?	Nel JH, Steyn NP.	Int J Environ Res Public Health. 2022 Dec 14;19(24):16791. doi: 10.3390/ijerph192416791.	Nel JH	Int J Environ Res Public Health	2022	2022-12-23	10.3390/ijerph192416791
/	92	The impact of interventions in the global land and agri-food sectors on Nature's Contributions to People and the UN Sustainable Development Goals	McElwee P, Calvin K, Campbell D, Cherubini F, Grassi G, Korotkov V, Le Hoang A, Lwasa S, Nkem J, Nkonya E, Saigusa N, Soussana JF, Taboada MA, Manning F, Nampanzira D, Smith P.	Glob Chang Biol. 2020 Sep;26(9):4691-4721. doi: 10.1111/gcb.15219. Epub 2020 Jul 7.	McElwee P	Glob Chang Biol	2020	2020-06-13	10.1111/gcb.15219
lo	93	Climate change, women's workload in smallholder agriculture, and embodied political ecologies of undernutrition in northern Ghana	Nyantakyi-Frimpong H.	Health Place. 2021 Mar;68:102536. doi: 10.1016/j.healthplace.2021.102536. Epub 2021 Feb 24.	Nyantakyi-Frimpong H	Health Place	2021	2021-02-27	10.1016/j.healthplace.2021.102536
/	94	Nutrition-related non-communicable disease and sugar-sweetened beverage policies: a landscape analysis in Kenya	Wanjohi MN, Thow AM, Abdool Karim S, Asiki G, Erzse A, Mohamed SF, Pierre Donfouet HP, Juma PA, Hofman KJ.	Glob Health Action. 2021 Jan 1;14(1):1902659. doi: 10.1080/16549716.2021.1902659.	Wanjohi MN	Glob Health Action	2021	2021-04-20	10.1080/16549716.2021.1902659
lo	95	The effect of bureaucratic corruption on household food insecurity: evidence from Sub-Saharan Africa	Olabiyi OM.	Food Secur. 2022;14(2):437-450. doi: 10.1007/s12571-021-01231-2. Epub 2021 Oct 28.	Olabiyi OM	Food Secur	2022	2021-11-03	10.1007/s12571-021-01231-2
/	96	Preventing Multimorbidity with Lifestyle Interventions in Sub-Saharan Africa: A New Challenge for Public Health in Low and Middle-Income Countries	Alkhatib A, Nnyanzi LA, Mujuni B, Amanya G, Ibingira C.	Int J Environ Res Public Health. 2021 Nov 26;18(23):12449. doi: 10.3390/ijerph182312449.	Alkhatib A	Int J Environ Res Public Health	2021	2021-12-10	10.3390/ijerph182312449
s	97	Climate Change Policies in 16 West African Countries: A Systematic Review of Adaptation with a Focus on Agriculture, Food Security, and Nutrition	Sorgho R, Quiñonez CAM, Louis VR, Winkler V, Dambach P, Sauerborn R, Horstick O.	Int J Environ Res Public Health. 2020 Nov 30;17(23):8897. doi: 10.3390/ijerph17238897.	Sorgho R	Int J Environ Res Public Health	2020	2020-12-03	10.3390/ijerph17238897
lo	98	Dietary patterns and childhood stunting in Zimbabwe	Marume A, Archary M, Mahomed S.	BMC Nutr. 2022 Oct 12;8(1):111. doi: 10.1186/s40795-022-00607-7.	Marume A	BMC Nutr	2022	2022-10-12	10.1186/s40795-022-00607-7
co	99	The impact of civil conflict on infant and child malnutrition, Nigeria, 2013	Howell E, Waidmann T, Birdsall N, Holla N, Jiang K.	Matern Child Nutr. 2020 Jul;16(3):e12968. doi: 10.1111/mcn.12968. Epub 2020 Feb 11.	Howell E	Matern Child Nutr	2020	2020-02-13	10.1111/mcn.12968
cc/pa/co	100	Global environmental climate change, covid-19, and conflict threaten food security and nutrition	Hendriks SL, Montgomery H, Benton T, Badiane O, Castro de la Mata G, Fanzo J, Guinto RR, Soussana JF.	BMJ. 2022 Sep 29;378:e071534. doi: 10.1136/bmj-2022-071534.	Hendriks SL	BMJ	2022	2022-09-29	10.1136/bmj-2022-071534
/	101	Sodium Content and Labelling Completeness of Packaged Foods and Beverages in Kenya	Ndanuko R, Maganja D, Kibet A, Coyle DH, Kimiywe J, Raubenheimer D, Marklund M, Wu JHY.	Nutrients. 2021 Apr 20;13(4):1385. doi: 10.3390/nu13041385.	Ndanuko R	Nutrients	2021	2021-04-30	10.3390/nu13041385
cc	102	Perceptions and exposure to climate events along agricultural value chains: Evidence from Nigeria	Liverpool-Tasie LSO, Pummel H, Tambo JA, Olabisi LS, Osuntade O.	J Environ Manage. 2020 Jun 15;264:110430. doi: 10.1016/j.jenvman.2020.110430. Epub 2020 Mar 25.	Liverpool-Tasie LSO	J Environ Manage	2020	2020-03-29	10.1016/j.jenvman.2020.110430
pa	103	Global Food Security under COVID-19: Comparison and Enlightenment of Policy Responses in Different Countries	Jiang X, Chen Y, Wang J.	Foods. 2021 Nov 18;10(11):2850. doi: 10.3390/foods10112850.	Jiang X	Foods	2021	2021-11-27	10.3390/foods10112850
s	104	Edible Leafy Vegetables from West Africa (Guinea-Bissau): Consumption, Trade and Food Potential	Catarino L, Romeiras MM, Bancessi Q, Duarte D, Faria D, Monteiro F, Moldão M.	Foods. 2019 Oct 14;8(10):493. doi: 10.3390/foods8100493.	Catarino L	Foods	2019	2019-10-17	10.3390/foods8100493
cc？	105	Micronutrient deficiencies in African soils and the human nutritional nexus: opportunities with staple crops	Kihara J, Bolo P, Kinyua M, Rurinda J, Piikki K.	Environ Geochem Health. 2020 Sep;42(9):3015-3033. doi: 10.1007/s10653-019-00499-w. Epub 2020 Jan 4.	Kihara J	Environ Geochem Health	2020	2020-01-06	10.1007/s10653-019-00499-w
cc	106	Climate change and land-use change impacts on future availability of forage grass species for Ethiopian dairy systems	Brychkova G, Kekae K, McKeown PC, Hanson J, Jones CS, Thornton P, Spillane C.	Sci Rep. 2022 Nov 28;12(1):20512. doi: 10.1038/s41598-022-23461-w.	Brychkova G	Sci Rep	2022	2022-11-28	10.1038/s41598-022-23461-w
s	107	Linking Coastal and Marine Resources Endowments and Climate Change Resilience of Tanzania Coastal Communities	Yanda PZ, Mabhuye EB, Mwajombe A.	Environ Manage. 2023 Jan;71(1):15-28. doi: 10.1007/s00267-021-01553-z. Epub 2021 Nov 17.	Yanda PZ	Environ Manage	2023	2021-11-18	10.1007/s00267-021-01553-z
s	108	Research priorities for global food security under extreme events	Mehrabi Z, Delzeit R, Ignaciuk A, Levers C, Braich G, Bajaj K, Amo-Aidoo A, Anderson W, Balgah RA, Benton TG, Chari MM, Ellis EC, Gahi NZ, Gaupp F, Garibaldi LA, Gerber JS, Godde CM, Grass I, Heimann T, Hirons M, Hoogenboom G, Jain M, James D, Makowski D, Masamha B, Meng S, Monprapussorn S, Müller D, Nelson A, Newlands NK, Noack F, Oronje M, Raymond C, Reichstein M, Rieseberg LH, Rodriguez-Llanes…	One Earth. 2022 Jul 15;5(7):756-766. doi: 10.1016/j.oneear.2022.06.008.	Mehrabi Z	One Earth	2022	2022-07-28	10.1016/j.oneear.2022.06.008
/	109	Mid-term evaluation of Maternal and Child Nutrition Programme (MCNP II) in Kenya	Codjia P, Kutondo E, Kamudoni P, Munga J, Ahluwalia A, Sharma I, de Jong Y, Amolo T, Maina-Gathigi L, Mwenda V, Chaudhry H, Bukania Z.	BMC Public Health. 2022 Nov 28;22(1):2191. doi: 10.1186/s12889-022-14627-2.	Codjia P	BMC Public Health	2022	2022-11-29	10.1186/s12889-022-14627-2
/	110	Neurocognitive deficits and socioeconomic risk factors among children and adolescents living with HIV in sub-Saharan Africa: a systematic review	Musindo O, Krabbendam L, Mutahi J, García MP, Bangirana P, Kumar M.	Child Adolesc Psychiatry Ment Health. 2022 Apr 27;16(1):31. doi: 10.1186/s13034-022-00465-y.	Musindo O	Child Adolesc Psychiatry Ment Health	2022	2022-04-28	10.1186/s13034-022-00465-y
/	111	Averting wildlife-borne infectious disease epidemics requires a focus on socio-ecological drivers and a redesign of the global food system	Wegner GI, Murray KA, Springmann M, Muller A, Sokolow SH, Saylors K, Morens DM.	EClinicalMedicine. 2022 May;47:101386. doi: 10.1016/j.eclinm.2022.101386. Epub 2022 Apr 18.	Wegner GI	EClinicalMedicine	2022	2022-04-25	10.1016/j.eclinm.2022.101386
s	112	Assessing climate change mitigation and adaptation strategies and agricultural innovation systems in the Niger Delta	Ikehi ME, Ifeanyieze FO, Onu FM, Ejiofor TE, Nwankwo CU.	GeoJournal. 2023;88(1):209-224. doi: 10.1007/s10708-022-10596-6. Epub 2022 Feb 18.	Ikehi ME	GeoJournal	2023	2022-02-23	10.1007/s10708-022-10596-6
cc	113	Climate-Change-Induced Weather Events and Implications for Urban Water Resource Management in the Free State Province of South Africa	Muyambo F, Belle J, Nyam YS, Orimoloye IR.	Environ Manage. 2023 Jan;71(1):40-54. doi: 10.1007/s00267-022-01726-4. Epub 2022 Oct 3.	Muyambo F	Environ Manage	2023	2022-10-02	10.1007/s00267-022-01726-4
cc	114	Assessing climate change projections and impacts on Central Malawi's maize yield: The risk of maladaptation	Warnatzsch EA, Reay DS.	Sci Total Environ. 2020 Apr 1;711:134845. doi: 10.1016/j.scitotenv.2019.134845. Epub 2019 Nov 17.	Warnatzsch EA	Sci Total Environ	2020	2020-02-01	10.1016/j.scitotenv.2019.134845
s	115	Do agri-food market incentives improve food security and nutrition indicators? a microsimulation evaluation for Kenya	Ramos MP, Custodio E, Jiménez S, Mainar-Causapé AJ, Boulanger P, Ferrari E.	Food Secur. 2022;14(1):209-227. doi: 10.1007/s12571-021-01215-2. Epub 2021 Sep 30.	Ramos MP	Food Secur	2022	2021-10-06	10.1007/s12571-021-01215-2
/	116	Sustainable food systems and nutrition in the 21st century: a report from the 22nd annual Harvard Nutrition Obesity Symposium	Fanzo J, Rudie C, Sigman I, Grinspoon S, Benton TG, Brown ME, Covic N, Fitch K, Golden CD, Grace D, Hivert MF, Huybers P, Jaacks LM, Masters WA, Nisbett N, Richardson RA, Singleton CR, Webb P, Willett WC.	Am J Clin Nutr. 2022 Jan 11;115(1):18-33. doi: 10.1093/ajcn/nqab315.	Fanzo J	Am J Clin Nutr	2022	2021-09-15	10.1093/ajcn/nqab315
/	117	Improving Bambara Groundnut Production: Insight Into the Role of Omics and Beneficial Bacteria	Ajilogba CF, Olanrewaju OS, Babalola OO.	Front Plant Sci. 2022 Mar 2;13:836133. doi: 10.3389/fpls.2022.836133. eCollection 2022.	Ajilogba CF	Front Plant Sci	2022	2022-03-21	10.3389/fpls.2022.836133
/	118	Climatic Conditions and Infant Care: Implications for Child Nutrition in Rural Ethiopia	Randell H, Grace K, Bakhtsiyarava M.	Popul Environ. 2021 Jun;42(4):524-552. doi: 10.1007/s11111-020-00373-3. Epub 2021 Jan 29.	Randell H	Popul Environ	2021	2021-06-21	10.1007/s11111-020-00373-3
pa	119	Food Security and the COVID-19 Crisis from a Consumer Buying Behaviour Perspective-The Case of Bangladesh	Rabbi MF, Oláh J, Popp J, Máté D, Kovács S.	Foods. 2021 Dec 10;10(12):3073. doi: 10.3390/foods10123073.	Rabbi MF	Foods	2021	2021-12-24	10.3390/foods10123073
s	120	The Impact of a Household Food Garden Intervention on Food Security in Lesotho	Walsh CM, Fouché MS, Nel M, Booysen F.	Int J Environ Res Public Health. 2020 Nov 20;17(22):8625. doi: 10.3390/ijerph17228625.	Walsh CM	Int J Environ Res Public Health	2020	2020-11-25	10.3390/ijerph17228625
/	121	Status and challenges for sustainable billfish fisheries in the Western Indian Ocean	Kadagi NI, Wambiji N, Mann B, Parker D, Daly R, Thoya P, Rato DAM, Halafo J, Gaspare L, Sweke EA, Ahmed S, Raseta SB, Osore M, Maina J, Glaser S, Ahrens R, Sumaila UR.	Rev Fish Biol Fish. 2022;32(4):1035-1061. doi: 10.1007/s11160-022-09725-8. Epub 2022 Sep 23.	Kadagi NI	Rev Fish Biol Fish	2022	2022-10-03	10.1007/s11160-022-09725-8
/	122	Dementia in Africa: Current evidence, knowledge gaps, and future directions	Akinyemi RO, Yaria J, Ojagbemi A, Guerchet M, Okubadejo N, Njamnshi AK, Sarfo FS, Akpalu A, Ogbole G, Ayantayo T, Adokonou T, Paddick SM, Ndetei D, Bosche J, Ayele B, Damas A, Coker M, Mbakile-Mahlanza L, Ranchod K, Bobrow K, Anazodo U, Damasceno A, Seshadri S, Pericak-Vance M, Lawlor B, Miller BL, Owolabi M, Baiyewu O, Walker R, Gureje O, Kalaria RN, Ogunniyi A; African Dementia Consortium (AfDC…	Alzheimers Dement. 2022 Apr;18(4):790-809. doi: 10.1002/alz.12432. Epub 2021 Sep 27.	Akinyemi RO	Alzheimers Dement	2022	2021-09-27	10.1002/alz.12432
/	123	Fish Acquisition and Consumption in the African Great Lakes Region through a Food Environment Lens: A Scoping Review	de Bruyn J, Wesana J, Bunting SW, Thilsted SH, Cohen PJ.	Nutrients. 2021 Jul 14;13(7):2408. doi: 10.3390/nu13072408.	de Bruyn J	Nutrients	2021	2021-08-10	10.3390/nu13072408
/	124	Animal board invited review: Animal source foods in healthy, sustainable, and ethical diets - An argument against drastic limitation of livestock in the food system	Leroy F, Abraini F, Beal T, Dominguez-Salas P, Gregorini P, Manzano P, Rowntree J, van Vliet S.	Animal. 2022 Mar;16(3):100457. doi: 10.1016/j.animal.2022.100457. Epub 2022 Feb 11.	Leroy F	Animal	2022	2022-02-14	10.1016/j.animal.2022.100457
/	125	Molecular Mechanisms and Biochemical Pathways for Micronutrient Acquisition and Storage in Legumes to Support Biofortification for Nutritional Security	Roorkiwal M, Pandey S, Thavarajah D, Hemalatha R, Varshney RK.	Front Plant Sci. 2021 Jun 7;12:682842. doi: 10.3389/fpls.2021.682842. eCollection 2021.	Roorkiwal M	Front Plant Sci	2021	2021-06-24	10.3389/fpls.2021.682842
lo	126	Articulating the effect of food systems innovation on the Sustainable Development Goals	Herrero M, Thornton PK, Mason-D'Croz D, Palmer J, Bodirsky BL, Pradhan P, Barrett CB, Benton TG, Hall A, Pikaar I, Bogard JR, Bonnett GD, Bryan BA, Campbell BM, Christensen S, Clark M, Fanzo J, Godde CM, Jarvis A, Loboguerrero AM, Mathys A, McIntyre CL, Naylor RL, Nelson R, Obersteiner M, Parodi A, Popp A, Ricketts K, Smith P, Valin H, Vermeulen SJ, Vervoort J, van Wijk M, van Zanten HH, West PC,…	Lancet Planet Health. 2021 Jan;5(1):e50-e62. doi: 10.1016/S2542-5196(20)30277-1. Epub 2020 Dec 9.	Herrero M	Lancet Planet Health	2021	2020-12-11	10.1016/S2542-5196(20)30277-1
/	127	Analysis of Pneumonia Occurrence in Relation to Climate Change in Tanga, Tanzania	Miyayo SF, Owili PO, Muga MA, Lin TH.	Int J Environ Res Public Health. 2021 Apr 29;18(9):4731. doi: 10.3390/ijerph18094731.	Miyayo SF	Int J Environ Res Public Health	2021	2021-05-05	10.3390/ijerph18094731
pa	128	COVID-19 and food security in Sub-Saharan Africa: implications of lockdown during agricultural planting seasons	Ayanlade A, Radeny M.	NPJ Sci Food. 2020 Sep 14;4:13. doi: 10.1038/s41538-020-00073-0. eCollection 2020.	Ayanlade A	NPJ Sci Food	2020	2020-10-05	10.1038/s41538-020-00073-0
/	129	Differences in COVID-19 Preventive Behavior and Food Insecurity by HIV Status in Nigeria	Folayan MO, Ibigbami O, Brown B, El Tantawi M, Uzochukwu B, Ezechi OC, Aly NM, Abeldaño GF, Ara E, Ayanore MA, Ayoola OO, Osamika BE, Ellakany P, Gaffar B, Idigbe I, Ishabiyi AO, Jafer M, Khan AT, Khalid Z, Lawal FB, Lusher J, Nzimande NP, Popoola BO, Quadri MFA, Rashwan M, Roque M, Shamala A, Al-Tammemi AB, Yousaf MA, Abeldaño Zuñiga RA, Okeibunor JC, Nguyen AL.	AIDS Behav. 2022 Mar;26(3):739-751. doi: 10.1007/s10461-021-03433-3. Epub 2021 Aug 13.	Folayan MO	AIDS Behav	2022	2021-08-13	10.1007/s10461-021-03433-3
s	130	Building Resilient Food Systems in Africa	Braimoh A.	One Earth. 2020 Sep 18;3(3):282-284. doi: 10.1016/j.oneear.2020.08.014. Epub 2020 Sep 9.	Braimoh A	One Earth	2020	2021-06-26	10.1016/j.oneear.2020.08.014
cc/s	131	The Potential Role of Microbial Biostimulants in the Amelioration of Climate Change-Associated Abiotic Stresses on Crops	Fadiji AE, Babalola OO, Santoyo G, Perazzolli M.	Front Microbiol. 2022 Jan 14;12:829099. doi: 10.3389/fmicb.2021.829099. eCollection 2021.	Fadiji AE	Front Microbiol	2022	2022-01-31	10.3389/fmicb.2021.829099
/	132	Food Security, Dietary Diversity, Dietary Patterns and the Double Burden of Malnutrition among School-Aged Children and Adolescents in Two Nigerian States	Adeomi AA, Fatusi A, Klipstein-Grobusch K.	Nutrients. 2022 Feb 14;14(4):789. doi: 10.3390/nu14040789.	Adeomi AA	Nutrients	2022	2022-02-26	10.3390/nu14040789
/	133	Nutritional and ecoclimatic importance of indigenous and naturalized wild edible plant species in Ethiopia	Mokria M, Gebretsadik Y, Birhane E, McMullin S, Ngethe E, Hadgu KM, Hagazi N, Tewolde-Berhan S.	Food Chem (Oxf). 2022 Feb 5;4:100084. doi: 10.1016/j.fochms.2022.100084. eCollection 2022 Jul 30.	Mokria M	Food Chem (Oxf)	2022	2022-04-13	10.1016/j.fochms.2022.100084
lo	134	Delivering health interventions to women, children, and adolescents in conflict settings: what have we learned from ten country case studies?	Singh NS, Ataullahjan A, Ndiaye K, Das JK, Wise PH, Altare C, Ahmed Z, Sami S, Akik C, Tappis H, Mirzazada S, Garcés-Palacio IC, Ghattas H, Langer A, Waldman RJ, Spiegel P, Bhutta ZA, Blanchet K; BRANCH Consortium Steering Committee.	Lancet. 2021 Feb 6;397(10273):533-542. doi: 10.1016/S0140-6736(21)00132-X. Epub 2021 Jan 24.	Singh NS	Lancet	2021	2021-01-27	10.1016/S0140-6736(21)00132-X
s	135	Goat as the ideal climate-resilient animal model in tropical environment: revisiting advantages over other livestock species	Nair MRR, Sejian V, Silpa MV, Fonsêca VFC, de Melo Costa CC, Devaraj C, Krishnan G, Bagath M, Nameer PO, Bhatta R.	Int J Biometeorol. 2021 Dec;65(12):2229-2240. doi: 10.1007/s00484-021-02179-w. Epub 2021 Aug 7.	Nair MRR	Int J Biometeorol	2021	2021-08-07	10.1007/s00484-021-02179-w
/	136	The impact of colonial and contemporary land policies on climate change adaptation in Zimbabwe's communal areas	Maganga T, Conrad Suso C.	Jamba. 2022 Oct 28;14(1):1311. doi: 10.4102/jamba.v14i1.1311. eCollection 2022.	Maganga T	Jamba	2022	2022-11-07	10.4102/jamba.v14i1.1311
pa	137	Magnitude and determinants of food insecurity among pregnant women in Rwanda during the COVID-19 pandemic	Rutayisire E, Habtu M, Ngomi N, Mochama M, Mbayire V, Ntihabose C, Muhire P.	J Agric Food Res. 2023 Mar;11:100468. doi: 10.1016/j.jafr.2022.100468. Epub 2022 Dec 8.	Rutayisire E	J Agric Food Res	2023	2022-12-13	10.1016/j.jafr.2022.100468
pa/s	138	Nourishing nations during pandemics: why prioritize fish diets and aquatic foods in Africa	Khan A, Ahmed SM, Sarr C, Kabore Y, Kahasha G, Bangwe L, Odhiambo W, Gahunga N, Mclean B, Diop H, Moepi H, Seisay M, Tall A, Dejen E, Hlatshwayo M, Lartey A, Sanginga P, Gueye N, Amousso A, Bamba A, Hambayi M, Kamal-Deen A, Karisa H, Fregene B, Siamudaala V, Thilsteld SH.	Marit Stud. 2021;20(4):487-500. doi: 10.1007/s40152-021-00236-z. Epub 2021 Aug 24.	Khan A	Marit Stud	2021	2022-03-18	10.1007/s40152-021-00236-z
/	139	Stories of change in nutrition from Africa and Asia: an introduction to a special series in Food Security	Gillespie S, Harris J, Nisbett N, van den Bold M.	Food Secur. 2021;13(4):799-802. doi: 10.1007/s12571-021-01166-8. Epub 2021 May 6.	Gillespie S	Food Secur	2021	2021-05-12	10.1007/s12571-021-01166-8
s	140	Dietary and agricultural adaptations to drought among smallholder farmers in South Africa: A qualitative study	Hawkins P, Geza W, Mabhaudhi T, Sutherland C, Queenan K, Dangour A, Scheelbeek P.	Weather Clim Extrem. 2022 Mar;35:100413. doi: 10.1016/j.wace.2022.100413.	Hawkins P	Weather Clim Extrem	2022	2022-03-07	10.1016/j.wace.2022.100413
/	141	Collection, genotyping and virus elimination of cassava landraces from Tanzania and documentation of farmer knowledge	Ferguson ME, Tumwegamire S, Chidzanga C, Shah T, Mtunda K, Kulembeka H, Kimata B, Tollano S, Stephen M, Mpayo E, Mohamedi S, Kasele S, Palangyo E, Armachius J, Hamad Ali A, Sichalwe K, Matondo D, Masisila F, Matumbo Z, Kidunda B, Arati AC, Muiruri R, Munguti F, Abass A, Abberton M, Mkamilo G.	PLoS One. 2021 Aug 17;16(8):e0255326. doi: 10.1371/journal.pone.0255326. eCollection 2021.	Ferguson ME	PLoS One	2021	2021-08-17	10.1371/journal.pone.0255326
lo	142	Malnutrition and morbidity trends in Somalia between 2007 and 2016: results from 291 cross-sectional surveys	Martin-Canavate R, Custodio E, Yusuf A, Molla D, Fasbender D, Kayitakire F.	BMJ Open. 2020 Feb 17;10(2):e033148. doi: 10.1136/bmjopen-2019-033148.	Martin-Canavate R	BMJ Open	2020	2020-02-20	10.1136/bmjopen-2019-033148
/	143	DNA barcoding to promote social awareness and identity of neglected, underutilized plant species having valuable nutritional properties	Campanaro A, Tommasi N, Guzzetti L, Galimberti A, Bruni I, Labra M.	Food Res Int. 2019 Jan;115:1-9. doi: 10.1016/j.foodres.2018.07.031. Epub 2018 Jul 27.	Campanaro A	Food Res Int	2019	2019-01-03	10.1016/j.foodres.2018.07.031
/	144	Comprehensive assessment on the applications of oncolytic viruses for cancer immunotherapy	Omole RK, Oluwatola O, Akere MT, Eniafe J, Agboluaje EO, Daramola OB, Ayantunji YJ, Omotade TI, Torimiro N, Ayilara MS, Adeyemi OI, Salinsile OS.	Front Pharmacol. 2022 Dec 8;13:1082797. doi: 10.3389/fphar.2022.1082797. eCollection 2022.	Omole RK	Front Pharmacol	2022	2022-12-26	10.3389/fphar.2022.1082797
/	145	High-Throughput Sequencing Application in the Diagnosis and Discovery of Plant-Infecting Viruses in Africa, A Decade Later	Ibaba JD, Gubba A.	Plants (Basel). 2020 Oct 16;9(10):1376. doi: 10.3390/plants9101376.	Ibaba JD	Plants (Basel)	2020	2020-10-21	10.3390/plants9101376
/	146	Genomics, genetics and breeding of common bean in Africa: A review of tropical legume project	Mukankusi C, Raatz B, Nkalubo S, Berhanu F, Binagwa P, Kilango M, Williams M, Enid K, Chirwa R, Beebe S.	Plant Breed. 2019 Aug;138(4):401-414. doi: 10.1111/pbr.12573. Epub 2018 Apr 17.	Mukankusi C	Plant Breed	2019	2019-11-16	10.1111/pbr.12573
co	147	Post-conflict development, reviewing the water sector in Somalia	Mourad KA.	Environ Dev Sustain. 2023;25(2):1326-1350. doi: 10.1007/s10668-021-02096-3. Epub 2022 Jan 3.	Mourad KA	Environ Dev Sustain	2023	2022-01-10	10.1007/s10668-021-02096-3
/	148	"Wasting away": Diabetes, food insecurity, and medical insecurity in the Somali Region of Ethiopia	Carruth L, Mendenhall E.	Soc Sci Med. 2019 May;228:155-163. doi: 10.1016/j.socscimed.2019.03.026. Epub 2019 Mar 20.	Carruth L	Soc Sci Med	2019	2019-03-27	10.1016/j.socscimed.2019.03.026
/	149	Differences in Perceived Risk of Contracting SARS-CoV-2 during and after the Lockdown in Sub-Saharan African Countries	Osuagwu UL, Timothy CG, Langsi R, Abu EK, Goson PC, Mashige KP, Ekpenyong B, Ovenseri-Ogbomo GO, Miner CA, Oloruntoba R, Ishaya T, Charwe DD, Envuladu EA, Nwaeze O, Agho KE.	Int J Environ Res Public Health. 2021 Oct 21;18(21):11091. doi: 10.3390/ijerph182111091.	Osuagwu UL	Int J Environ Res Public Health	2021	2021-11-13	10.3390/ijerph182111091
/	150	Climate-induced increases in micronutrient availability for coral reef fisheries	Robinson JPW, Maire E, Bodin N, Hempson TN, Graham NAJ, Wilson SK, MacNeil MA, Hicks CC.	One Earth. 2022 Jan 21;5(1):98-108. doi: 10.1016/j.oneear.2021.12.005.	Robinson JPW	One Earth	2022	2022-02-07	10.1016/j.oneear.2021.12.005
s	151	Knowledge domain and emerging trends of climate-smart agriculture: a bibliometric study	Li J, Xia E, Wang L, Yan K, Zhu L, Huang J.	Environ Sci Pollut Res Int. 2022 Oct;29(46):70360-70379. doi: 10.1007/s11356-022-20796-9. Epub 2022 May 19.	Li J	Environ Sci Pollut Res Int	2022	2022-05-19	10.1007/s11356-022-20796-9
lo	152	Extension Services for Livestock Keepers in Low-Income Countries-A Low Priority?	Pousga S, Magnusson U, Moumouni I, Dayo GK, Kante A, Boqvist S.	Animals (Basel). 2022 Mar 14;12(6):726. doi: 10.3390/ani12060726.	Pousga S	Animals (Basel)	2022	2022-03-25	10.3390/ani12060726
cc？	153	Exploring climate change adaptation practices and household food security in the Middle Eastern context: a case of small family farms in Central Bekaa, Lebanon	Al Dirani A, Abebe GK, Bahn RA, Martiniello G, Bashour I.	Food Secur. 2021;13(4):1029-1047. doi: 10.1007/s12571-021-01188-2. Epub 2021 Jun 26.	Al Dirani A	Food Secur	2021	2021-07-05	10.1007/s12571-021-01188-2
pa？	154	Preparing for COVID-19: Household food insecurity and vulnerability to shocks in Nairobi, Kenya	Onyango EO, Crush J, Owuor S.	PLoS One. 2021 Nov 11;16(11):e0259139. doi: 10.1371/journal.pone.0259139. eCollection 2021.	Onyango EO	PLoS One	2021	2021-11-11	10.1371/journal.pone.0259139
co	155	Child nutrition during conflict and displacement: evidence from areas affected by the Boko Haram insurgency in Nigeria	Iacoella F, Tirivayi N.	Public Health. 2020 Jun;183:132-137. doi: 10.1016/j.puhe.2020.03.012. Epub 2020 Jun 1.	Iacoella F	Public Health	2020	2020-06-05	10.1016/j.puhe.2020.03.012
cc	156	Enhancing capacity of Zimbabwe's health system to respond to climate change induced drought: a rapid nutritional assessment	Sithole Z, Nyadzayo T, Kanyowa T, Mathieu J, Kambarami T, Nemaramba M, Machaka R, Bekele H, Njovo H, Gasasira A.	Pan Afr Med J. 2021 Oct 21;40:113. doi: 10.11604/pamj.2021.40.113.30545. eCollection 2021.	Sithole Z	Pan Afr Med J	2021	2021-12-10	10.11604/pamj.2021.40.113.30545
s	157	Smallholder farmers access to climate information and climate smart adaptation practices in the northern region of Ghana	Alidu AF, Man N, Ramli NN, Mohd Haris NB, Alhassan A.	Heliyon. 2022 May 21;8(5):e09513. doi: 10.1016/j.heliyon.2022.e09513. eCollection 2022 May.	Alidu AF	Heliyon	2022	2022-05-31	10.1016/j.heliyon.2022.e09513
/	158	Commercial Snack Food and Beverage Consumption Prevalence among Children 6-59 Months in West Africa	Nordhagen S, Pries AM, Dissieka R.	Nutrients. 2019 Nov 9;11(11):2715. doi: 10.3390/nu11112715.	Nordhagen S	Nutrients	2019	2019-11-14	10.3390/nu11112715
s	159	A review of biotechnological approaches towards crop improvement in African yam bean (Sphenostylis stenocarpa Hochst. Ex A. Rich.)	Oluwole OO, Aworunse OS, Aina AI, Oyesola OL, Popoola JO, Oyatomi OA, Abberton MT, Obembe OO.	Heliyon. 2021 Nov 25;7(11):e08481. doi: 10.1016/j.heliyon.2021.e08481. eCollection 2021 Nov.	Oluwole OO	Heliyon	2021	2021-12-13	10.1016/j.heliyon.2021.e08481
cc	160	Climate Change and Variability Impacts on Agricultural Production and Food Security for the Smallholder Farmers in Rungwe, Tanzania	Gwambene B, Liwenga E, Mung'ong'o C.	Environ Manage. 2023 Jan;71(1):3-14. doi: 10.1007/s00267-022-01628-5. Epub 2022 Apr 6.	Gwambene B	Environ Manage	2023	2022-04-07	10.1007/s00267-022-01628-5
cc	161	Seasonality, climate change, and food security during pregnancy among indigenous and non-indigenous women in rural Uganda: Implications for maternal-infant health	Bryson JM, Patterson K, Berrang-Ford L, Lwasa S, Namanya DB, Twesigomwe S, Kesande C, Ford JD; Indigenous Health Adaptation to Climate Change Research Team; Harper SL.	PLoS One. 2021 Mar 24;16(3):e0247198. doi: 10.1371/journal.pone.0247198. eCollection 2021.	Bryson JM	PLoS One	2021	2021-03-24	10.1371/journal.pone.0247198
/	162	Potential Role and Utilization of Plant Growth Promoting Microbes in Plant Tissue Culture	Soumare A, Diédhiou AG, Arora NK, Tawfeeq Al-Ani LK, Ngom M, Fall S, Hafidi M, Ouhdouch Y, Kouisni L, Sy MO.	Front Microbiol. 2021 Mar 29;12:649878. doi: 10.3389/fmicb.2021.649878. eCollection 2021.	Soumare A	Front Microbiol	2021	2021-04-15	10.3389/fmicb.2021.649878
/	163	Research on food loss and waste in the Western Balkans: A systematic review	El Bilali H, Berjan S, Ben Hassen T, Memon JA, Vaško Ž, Allahyari MS.	Front Nutr. 2022 Sep 21;9:983639. doi: 10.3389/fnut.2022.983639. eCollection 2022.	El Bilali H	Front Nutr	2022	2022-10-10	10.3389/fnut.2022.983639
/	164	Women's Empowerment, Income, and Nutrition in a Food Processing Value Chain Development Project in Touba, Senegal	O'Brien C, Leavens L, Ndiaye C, Traoré D.	Int J Environ Res Public Health. 2022 Aug 3;19(15):9526. doi: 10.3390/ijerph19159526.	O'Brien C	Int J Environ Res Public Health	2022	2022-08-12	10.3390/ijerph19159526
/	165	A Fit-for-Purpose Nutrient Profiling Model to Underpin Food and Nutrition Policies in South Africa	Frank T, Thow AM, Ng SW, Ostrowski J, Bopape M, Swart EC.	Nutrients. 2021 Jul 28;13(8):2584. doi: 10.3390/nu13082584.	Frank T	Nutrients	2021	2021-08-27	10.3390/nu13082584
cc	166	Soil and human health: Understanding agricultural and socio-environmental risk and resilience in the age of climate change	Faye JB, Braun YA.	Health Place. 2022 Sep;77:102799. doi: 10.1016/j.healthplace.2022.102799. Epub 2022 Apr 12.	Faye JB	Health Place	2022	2022-04-15	10.1016/j.healthplace.2022.102799
/	167	Modeling growth, development and yield of cassava: A review	Moreno-Cadena P, Hoogenboom G, Cock JH, Ramirez-Villegas J, Pypers P, Kreye C, Tariku M, Ezui KS, Becerra Lopez-Lavalle LA, Asseng S.	Field Crops Res. 2021 Jun 15;267:108140. doi: 10.1016/j.fcr.2021.108140.	Moreno-Cadena P	Field Crops Res	2021	2021-06-18	10.1016/j.fcr.2021.108140
/	168	Selenium status in adults and children in Lusaka, Zambia	Zyambo K, Hodges P, Chandwe K, Chisenga CC, Mayimbo S, Amadi B, Kelly P, Kayamba V.	Heliyon. 2022 Jun 24;8(6):e09782. doi: 10.1016/j.heliyon.2022.e09782. eCollection 2022 Jun.	Zyambo K	Heliyon	2022	2022-07-08	10.1016/j.heliyon.2022.e09782
pa	169	Ghana's rice value chain resilience in the context of COVID-19	Ankrah DA, Agyei-Holmes A, Boakye AA.	Soc Sci Humanit Open. 2021;4(1):100210. doi: 10.1016/j.ssaho.2021.100210. Epub 2021 Sep 27.	Ankrah DA	Soc Sci Humanit Open	2021	2021-10-04	10.1016/j.ssaho.2021.100210
cc	170	Stress-testing development pathways under a changing climate: water-energy-food security in the lake Malawi-Shire river system	Bhave AG, Conway D, Dessai S, Dougill AJ, Mkwambisi D.	Philos Trans A Math Phys Eng Sci. 2022 Apr 18;380(2221):20210134. doi: 10.1098/rsta.2021.0134. Epub 2022 Feb 28.	Bhave AG	Philos Trans A Math Phys Eng Sci	2022	2022-02-28	10.1098/rsta.2021.0134
/	171	Validation of a Food Knowledge Questionnaire on Tanzanian Women of Childbearing Age	Conti MV, Gnesi M, De Giuseppe R, Giampieri F, Monti MC, Mshanga N, Kinabo J, Msuya J, Cena H.	Nutrients. 2022 Feb 7;14(3):691. doi: 10.3390/nu14030691.	Conti MV	Nutrients	2022	2022-03-12	10.3390/nu14030691
cc	172	Immediate impacts of COVID-19 pandemic on bean value chain in selected countries in sub-Saharan Africa	Nchanji EB, Lutomia CK, Chirwa R, Templer N, Rubyogo JC, Onyango P.	Agric Syst. 2021 Mar;188:103034. doi: 10.1016/j.agsy.2020.103034.	Nchanji EB	Agric Syst	2021	2021-03-04	10.1016/j.agsy.2020.103034
/	173	Development and Field-Testing of Proposed Food-Based Dietary Guideline Messages and Images amongst Consumers in Tanzania	Du Plessis LM, Job N, Coetzee A, Fischer S, Chikoko MP, Adam M, Love P, On Behalf Of The Food-Based Dietary Guideline Fbdg Technical Working Group Twg Led By Tanzania Food And Nutrition Centre Tfnc.	Nutrients. 2022 Jun 29;14(13):2705. doi: 10.3390/nu14132705.	Du Plessis LM	Nutrients	2022	2022-07-09	10.3390/nu14132705
/	174	Maize lethal necrosis and the molecular basis of variability in concentrations of the causal viruses in co-infected maize plant	Awata LAO, Ifie BE, Tongoona P, Danquah E, Jumbo MB, Gowda M, Marchelo-D'ragga PW, Sitonik C, Suresh LM.	J Gen Mol Virol. 2019;9(1). doi: 10.5897/JGMV2019.0073. Epub 2019 Jun 30.	Awata LAO	J Gen Mol Virol	2019	2020-12-31	10.5897/JGMV2019.0073
cc	175	Evaluating the regional risks to food availability and access from land-based climate policies in an integrated assessment model	Cui RY, Waldhoff S, Clarke L, Hultman N, Patwardhan A, Gilmore EA.	Environ Syst Decis. 2022;42(4):547-555. doi: 10.1007/s10669-022-09860-4. Epub 2022 May 22.	Cui RY	Environ Syst Decis	2022	2022-06-01	10.1007/s10669-022-09860-4
/	176	Complexity, continuity and change: livelihood resilience in the Darfur region of Sudan	Young H, Ismail MA.	Disasters. 2019 Apr;43 Suppl 3(Suppl 3):S318-S344. doi: 10.1111/disa.12337.	Young H	Disasters	2019	2019-04-05	10.1111/disa.12337
/	177	Unraveling the effect of gender dimensions and wood fuel usage on household food security: evidence from Ghana	Adjei-Mantey K, Kwakwa PA, Adusah-Poku F.	Heliyon. 2022 Oct 27;8(11):e11268. doi: 10.1016/j.heliyon.2022.e11268. eCollection 2022 Nov.	Adjei-Mantey K	Heliyon	2022	2022-11-08	10.1016/j.heliyon.2022.e11268
/	178	PEPFAR's Role in Protecting and Leveraging HIV Services in the COVID-19 Response in Africa	Holtzman CW, Godfrey C, Ismail L, Raizes E, Ake JA, Tefera F, Okutoyi S, Siberry GK.	Curr HIV/AIDS Rep. 2022 Feb;19(1):26-36. doi: 10.1007/s11904-021-00587-6. Epub 2022 Jan 4.	Holtzman CW	Curr HIV/AIDS Rep	2022	2022-01-04	10.1007/s11904-021-00587-6
/	179	The importance of a One Health approach for prioritising zoonotic diseases to focus on capacity-building efforts in Uganda	Nantima N, Ilukor J, Kaboyo W, Ademun ARO, Muwanguzi D, Sekamatte M, Sentumbwe J, Monje F, Bwire G.	Rev Sci Tech. 2019 May;38(1):315-325. doi: 10.20506/rst.38.1.2963.	Nantima N	Rev Sci Tech	2019	2019-10-01	10.20506/rst.38.1.2963
lo	180	Dairy goat production in sub-Saharan Africa: current status, constraints and prospects for research and development	Kahi AK, Wasike CB.	Asian-Australas J Anim Sci. 2019 Aug;32(8):1266-1274. doi: 10.5713/ajas.19.0377. Epub 2019 Jul 1.	Kahi AK	Asian-Australas J Anim Sci	2019	2019-07-31	10.5713/ajas.19.0377
/	181	Frequent vegetable consumption is inversely associated with hypertension among indigenous Africans	Akpa OM, Okekunle AP, Asowata OJ, Chikowore T, Mohamed SF, Sarfo F, Akinyemi R, Akpalu A, Wahab K, Obiako R, Komolafe M, Owolabi L, Osaigbovo GO, Ogbole G, Tiwari HK, Akinyemi J, Fakunle A, Uvere E, Adeoye AM, Lackland D, Arnett DK, Ovbiagele B, Ramsay M, Owolabi M.	Eur J Prev Cardiol. 2022 Dec 21;29(18):2359-2371. doi: 10.1093/eurjpc/zwac208.	Akpa OM	Eur J Prev Cardiol	2022	2022-09-13	10.1093/eurjpc/zwac208
s	182	A Review of Indigenous Food Crops in Africa and the Implications for more Sustainable and Healthy Food Systems	Akinola R, Pereira LM, Mabhaudhi T, de Bruin FM, Rusch L.	Sustainability. 2020 Apr 24;12(8):3493. doi: 10.3390/su12083493. eCollection 2020 Apr 2.	Akinola R	Sustainability	2020	2021-02-01	10.3390/su12083493
s	183	Which practices co-deliver food security, climate change mitigation and adaptation, and combat land degradation and desertification?	Smith P, Calvin K, Nkem J, Campbell D, Cherubini F, Grassi G, Korotkov V, Le Hoang A, Lwasa S, McElwee P, Nkonya E, Saigusa N, Soussana JF, Taboada MA, Manning FC, Nampanzira D, Arias-Navarro C, Vizzarri M, House J, Roe S, Cowie A, Rounsevell M, Arneth A.	Glob Chang Biol. 2020 Mar;26(3):1532-1575. doi: 10.1111/gcb.14878. Epub 2019 Dec 14.	Smith P	Glob Chang Biol	2020	2019-10-23	10.1111/gcb.14878
cc	184	Assessing the interaction of land cover/land use dynamics, climate extremes and food systems in Uganda	Lunyolo LD, Khalifa M, Ribbe L.	Sci Total Environ. 2021 Jan 20;753:142549. doi: 10.1016/j.scitotenv.2020.142549. Epub 2020 Sep 28.	Lunyolo LD	Sci Total Environ	2021	2020-10-20	10.1016/j.scitotenv.2020.142549
cc	185	A photovoice assessment for illuminating the role of inland fisheries to livelihoods and the local challenges experienced through the lens of fishers in a climate-driven lake of Malawi	Simmance FA, Simmance AB, Kolding J, Schreckenberg K, Tompkins E, Poppy G, Nagoli J.	Ambio. 2022 Mar;51(3):700-715. doi: 10.1007/s13280-021-01583-1. Epub 2021 Jun 25.	Simmance FA	Ambio	2022	2021-06-25	10.1007/s13280-021-01583-1
cc	186	Pearl millet genomic vulnerability to climate change in West Africa highlights the need for regional collaboration	Rhoné B, Defrance D, Berthouly-Salazar C, Mariac C, Cubry P, Couderc M, Dequincey A, Assoumanne A, Kane NA, Sultan B, Barnaud A, Vigouroux Y.	Nat Commun. 2020 Oct 19;11(1):5274. doi: 10.1038/s41467-020-19066-4.	Rhoné B	Nat Commun	2020	2020-10-20	10.1038/s41467-020-19066-4
lo	187	Stories of change in nutrition: lessons from a new generation of studies from Africa, Asia and Europe	Nisbett N, Harris J, Headey D, van den Bold M, Gillespie S, Aberman NL, Adeyemi O, Aryeetey R, Avula R, Becquey E, Drimie S, Iruhiriye E, Salm L, Turowska Z.	Food Secur. 2023;15(1):133-149. doi: 10.1007/s12571-022-01314-8. Epub 2022 Sep 19.	Nisbett N	Food Secur	2023	2023-01-23	10.1007/s12571-022-01314-8
/	188	The Problem of Hospital Malnutrition in the African Continent	Blaauw R, Achar E, Dolman RC, Harbron J, Moens M, Munyi F, Nyatefe D, Visser J.	Nutrients. 2019 Aug 30;11(9):2028. doi: 10.3390/nu11092028.	Blaauw R	Nutrients	2019	2019-09-05	10.3390/nu11092028
s	189	Evaluating farmers' perception toward the effectiveness of agricultural extension services in Ghana and Zambia	Somanje AN, Mohan G, Saito O.	Agric Food Secur. 2021;10(1):53. doi: 10.1186/s40066-021-00325-6. Epub 2021 Nov 24.	Somanje AN	Agric Food Secur	2021	2021-11-29	10.1186/s40066-021-00325-6
/	190	The overlooked spatial dimension of climate-smart agriculture	Prestele R, Verburg PH.	Glob Chang Biol. 2020 Mar;26(3):1045-1054. doi: 10.1111/gcb.14940. Epub 2020 Jan 11.	Prestele R	Glob Chang Biol	2020	2019-11-30	10.1111/gcb.14940
co	191	The impact of conflict-driven cropland abandonment on food insecurity in South Sudan revealed using satellite remote sensing	Olsen VM, Fensholt R, Olofsson P, Bonifacio R, Butsic V, Druce D, Ray D, Prishchepov AV.	Nat Food. 2021 Dec;2(12):990-996. doi: 10.1038/s43016-021-00417-3. Epub 2021 Dec 16.	Olsen VM	Nat Food	2021	2023-04-28	10.1038/s43016-021-00417-3
/	192	Misinformation About COVID-19 in Sub-Saharan Africa: Evidence from a Cross-Sectional Survey	Osuagwu UL, Miner CA, Bhattarai D, Mashige KP, Oloruntoba R, Abu EK, Ekpenyong B, Chikasirimobi TG, Goson PC, Ovenseri-Ogbomo GO, Langsi R, Charwe DD, Ishaya T, Nwaeze O, Agho KE.	Health Secur. 2021 Jan-Feb;19(1):44-56. doi: 10.1089/HS.2020.0202.	Osuagwu UL	Health Secur	2021	2021-02-19	10.1089/HS.2020.0202
pa	193	The Influence of Food Environments on Food Security Resilience during the COVID-19 Pandemic: An Examination of Urban and Rural Difference in Kenya	Merchant EV, Fatima T, Fatima A, Maiyo N, Mutuku V, Keino S, Simon JE, Hoffman DJ, Downs SM.	Nutrients. 2022 Jul 18;14(14):2939. doi: 10.3390/nu14142939.	Merchant EV	Nutrients	2022	2022-07-27	10.3390/nu14142939
/	194	Food insecurity and its associated factors among lactating mothers in the Chiro district, Eastern Ethiopia: A community-based cross-sectional study	Minas S, Ayele BH, Sisay M, Tusa BS, Roba KT.	Front Nutr. 2022 Oct 4;9:922774. doi: 10.3389/fnut.2022.922774. eCollection 2022.	Minas S	Front Nutr	2022	2022-10-21	10.3389/fnut.2022.922774
lo	195	The one health landscape in Sub-Saharan African countries	Fasina FO, Fasanmi OG, Makonnen YJ, Bebay C, Bett B, Roesel K.	One Health. 2021 Sep 15;13:100325. doi: 10.1016/j.onehlt.2021.100325. eCollection 2021 Dec.	Fasina FO	One Health	2021	2021-09-29	10.1016/j.onehlt.2021.100325
lo	196	Survey-based data on food security, nutrition and agricultural production shocks among rural farming households in northern Uganda	Mwungu CM, Shikuku KM, Atibo C, Mwongera C.	Data Brief. 2019 Mar 12;23:103818. doi: 10.1016/j.dib.2019.103818. eCollection 2019 Apr.	Mwungu CM	Data Brief	2019	2019-08-03	10.1016/j.dib.2019.103818
s	197	Striving to be resilient: the role of crop-poultry integrated system as a climate change adaptation strategy in semiarid eastern Kenya	Mulungu K, Kangogo D.	Heliyon. 2022 Nov 12;8(11):e11579. doi: 10.1016/j.heliyon.2022.e11579. eCollection 2022 Nov.	Mulungu K	Heliyon	2022	2022-11-22	10.1016/j.heliyon.2022.e11579
/	198	Barriers to and Enablers of the Inclusion of Micronutrient Biomarkers in National Surveys and Surveillance Systems in Low- and Middle-Income Countries	Manger MS, Brown KH, Osendarp SJM, Atkin RA, McDonald CM.	Nutrients. 2022 May 10;14(10):2009. doi: 10.3390/nu14102009.	Manger MS	Nutrients	2022	2022-05-28	10.3390/nu14102009
cc	199	Policy coherence between food security, disaster risk reduction and climate change adaptation in South Africa: A summative content analysis approach	Zembe A, Nemakonde LD, Chipangura P.	Jamba. 2022 Feb 22;14(1):1173. doi: 10.4102/jamba.v14i1.1173. eCollection 2022.	Zembe A	Jamba	2022	2022-03-14	10.4102/jamba.v14i1.1173
s	200	Food Insecurity, Safety Nets, and Coping Strategies during the COVID-19 Pandemic: Multi-Country Evidence from Sub-Saharan Africa	Dasgupta S, Robinson EJZ.	Int J Environ Res Public Health. 2021 Sep 23;18(19):9997. doi: 10.3390/ijerph18199997.	Dasgupta S	Int J Environ Res Public Health	2021	2021-10-13	10.3390/ijerph18199997
/	201	Multi-dimensional characterisation of global food supply from 1961-2013	Bentham J, Singh GM, Danaei G, Green R, Lin JK, Stevens GA, Farzadfar F, Bennett JE, Cesare MD, Dangour AD, Ezzati M.	Nat Food. 2020 Jan;1(1):70-75. doi: 10.1038/s43016-019-0012-2. Epub 2020 Jan 13.	Bentham J	Nat Food	2020	2020-02-01	10.1038/s43016-019-0012-2
/	202	Parametric assessment of household's food intake, agricultural practices and health in rural South West, Nigeria	Omotayo AO.	Heliyon. 2020 Nov 6;6(11):e05433. doi: 10.1016/j.heliyon.2020.e05433. eCollection 2020 Nov.	Omotayo AO	Heliyon	2020	2020-11-18	10.1016/j.heliyon.2020.e05433
/	203	Changing food preferences among a former hunter-gatherer group in Namibia	Heim A, Pyhälä A.	Appetite. 2020 Aug 1;151:104709. doi: 10.1016/j.appet.2020.104709. Epub 2020 Apr 10.	Heim A	Appetite	2020	2020-04-14	10.1016/j.appet.2020.104709
pa	204	COVID-19 implications on household income and food security in Kenya and Uganda: Findings from a rapid assessment	Kansiime MK, Tambo JA, Mugambi I, Bundi M, Kara A, Owuor C.	World Dev. 2021 Jan;137:105199. doi: 10.1016/j.worlddev.2020.105199. Epub 2020 Sep 18.	Kansiime MK	World Dev	2021	2020-09-28	10.1016/j.worlddev.2020.105199
cc	205	Farmer Livelihood Strategies and Attitudes in Response to Climate Change in Agroforestry Systems in Kedougou, Senegal	Papa C, Nzokou P, Mbow C.	Environ Manage. 2020 Aug;66(2):218-231. doi: 10.1007/s00267-020-01302-8. Epub 2020 Jun 3.	Papa C	Environ Manage	2020	2020-06-05	10.1007/s00267-020-01302-8
cc/pa?	206	Mapping disruption and resilience mechanisms in food systems	Savary S, Akter S, Almekinders C, Harris J, Korsten L, Rötter R, Waddington S, Watson D.	Food Secur. 2020;12(4):695-717. doi: 10.1007/s12571-020-01093-0. Epub 2020 Aug 4.	Savary S	Food Secur	2020	2020-08-25	10.1007/s12571-020-01093-0
pa	207	Impact of COVID-19 on Nutrition, Food Security, and Dietary Diversity and Quality in Burkina Faso, Ethiopia and Nigeria	Madzorera I, Ismail A, Hemler EC, Korte ML, Olufemi AA, Wang D, Assefa N, Workneh F, Lankoande B, Chukwu A, Ourohire M, Mattei J, Soura A, Berhane Y, Sie A, Oduola A, Fawzi WW.	Am J Trop Med Hyg. 2021 Jun 23;105(2):295-309. doi: 10.4269/ajtmh.20-1617.	Madzorera I	Am J Trop Med Hyg	2021	2021-06-23	10.4269/ajtmh.20-1617
cc	208	Cost-effective opportunities for climate change mitigation in Indian agriculture	Sapkota TB, Vetter SH, Jat ML, Sirohi S, Shirsath PB, Singh R, Jat HS, Smith P, Hillier J, Stirling CM.	Sci Total Environ. 2019 Mar 10;655:1342-1354. doi: 10.1016/j.scitotenv.2018.11.225. Epub 2018 Nov 20.	Sapkota TB	Sci Total Environ	2019	2018-12-23	10.1016/j.scitotenv.2018.11.225
s	209	10 recommendations for African governments to ensure food security for poor and vulnerable populations during COVID-19	Lawson-Lartego L, Cohen MJ.	Food Secur. 2020;12(4):899-902. doi: 10.1007/s12571-020-01062-7. Epub 2020 Jul 12.	Lawson-Lartego L	Food Secur	2020	2020-08-26	10.1007/s12571-020-01062-7
/	210	Sexual debut and risk behaviors among orphaned and vulnerable children in Zambia: which protective deficits shape HIV risk?	Rosen JG, Kayeyi N, Chibuye M, Phiri L, Namukonda ES, Mbizvo MT.	Vulnerable Child Youth Stud. 2022;17(2):130-146. doi: 10.1080/17450128.2021.1975858. Epub 2021 Sep 13.	Rosen JG	Vulnerable Child Youth Stud	2022	2022-09-26	10.1080/17450128.2021.1975858
cc	211	Modelling climate change impacts on maize yields under low nitrogen input conditions in sub-Saharan Africa	Falconnier GN, Corbeels M, Boote KJ, Affholder F, Adam M, MacCarthy DS, Ruane AC, Nendel C, Whitbread AM, Justes É, Ahuja LR, Akinseye FM, Alou IN, Amouzou KA, Anapalli SS, Baron C, Basso B, Baudron F, Bertuzzi P, Challinor AJ, Chen Y, Deryng D, Elsayed ML, Faye B, Gaiser T, Galdos M, Gayler S, Gerardeaux E, Giner M, Grant B, Hoogenboom G, Ibrahim ES, Kamali B, Kersebaum KC, Kim SH, van der Laan …	Glob Chang Biol. 2020 Oct;26(10):5942-5964. doi: 10.1111/gcb.15261. Epub 2020 Aug 18.	Falconnier GN	Glob Chang Biol	2020	2020-07-07	10.1111/gcb.15261
/	212	Essential healthcare services provided to conflict-affected internally displaced populations in low and middle-income countries: A systematic review	Ekezie W, Adaji EE, Murray RL.	Health Promot Perspect. 2020 Jan 28;10(1):24-37. doi: 10.15171/hpp.2020.06. eCollection 2020.	Ekezie W	Health Promot Perspect	2020	2020-02-28	10.15171/hpp.2020.06
/	213	High Prevalence of Overweight and Its Association with Mid-Upper Arm Circumference among Female and Male Farmers in Tanzania and Mozambique	Eleraky L, Issa R, Maciel S, Mbwana H, Rybak C, Frank J, Stuetz W.	Int J Environ Res Public Health. 2021 Aug 30;18(17):9128. doi: 10.3390/ijerph18179128.	Eleraky L	Int J Environ Res Public Health	2021	2021-09-10	10.3390/ijerph18179128
/	214	A Review of the Evolution of Dairy Policies and Regulations in Rwanda and Its Implications on Inputs and Services Delivery	Habiyaremye N, Ouma EA, Mtimet N, Obare GA.	Front Vet Sci. 2021 Jul 23;8:611298. doi: 10.3389/fvets.2021.611298. eCollection 2021.	Habiyaremye N	Front Vet Sci	2021	2021-08-09	10.3389/fvets.2021.611298
cc	215	Assessing the economic impact of climate change in the small-scale aquaculture industry of Ghana, West Africa	Asiedu B, Malcolm D, Iddrisu S.	AAS Open Res. 2019 Oct 17;1:26. doi: 10.12688/aasopenres.12911.2. eCollection 2018.	Asiedu B	AAS Open Res	2019	2020-08-12	10.12688/aasopenres.12911.2
/	216	ALIMUS-We are feeding! Study protocol of a multi-center, cluster-randomized controlled trial on the effects of a home garden and nutrition counseling intervention to reduce child undernutrition in rural Burkina Faso and Kenya	Mank I, Sorgho R, Zerbo F, Kagoné M, Coulibaly B, Oguso J, Mbata M, Khagayi S, Muok EMO, Sié A, Danquah I.	Trials. 2022 Jun 1;23(1):449. doi: 10.1186/s13063-022-06423-5.	Mank I	Trials	2022	2022-06-01	10.1186/s13063-022-06423-5
lo	217	COVID-19 and food systems in Pacific Island Countries, Papua New Guinea, and Timor-Leste: Opportunities for actions towards the sustainable development goals	Davila F, Bourke RM, McWilliam A, Crimp S, Robins L, van Wensveen M, Alders RG, Butler JRA.	Agric Syst. 2021 Jun;191:103137. doi: 10.1016/j.agsy.2021.103137. Epub 2021 Apr 2.	Davila F	Agric Syst	2021	2022-12-26	10.1016/j.agsy.2021.103137
s	218	The Water-Energy-Food Nexus as a Tool to Transform Rural Livelihoods and Well-Being in Southern Africa	Mabhaudhi T, Nhamo L, Mpandeli S, Nhemachena C, Senzanje A, Sobratee N, Chivenge PP, Slotow R, Naidoo D, Liphadzi S, Modi AT.	Int J Environ Res Public Health. 2019 Aug 18;16(16):2970. doi: 10.3390/ijerph16162970.	Mabhaudhi T	Int J Environ Res Public Health	2019	2019-08-21	10.3390/ijerph16162970
/	219	Assessment of Clinical Outcomes Among Children and Adolescents Hospitalized With COVID-19 in 6 Sub-Saharan African Countries	Nachega JB, Sam-Agudu NA, Machekano RN, Rabie H, van der Zalm MM, Redfern A, Dramowski A, O'Connell N, Pipo MT, Tshilanda MB, Byamungu LN, Masekela R, Jeena PM, Pillay A, Gachuno OW, Kinuthia J, Ishoso DK, Amoako E, Agyare E, Agbeno EK, Martyn-Dickens C, Sylverken J, Enimil A, Jibril AM, Abdullahi AM, Amadi O, Umar UM, Sigwadhi LN, Hermans MP, Otokoye JO, Mbala-Kingebeni P, Muyembe-Tamfum JJ, Zum…	JAMA Pediatr. 2022 Mar 1;176(3):e216436. doi: 10.1001/jamapediatrics.2021.6436. Epub 2022 Mar 7.	Nachega JB	JAMA Pediatr	2022	2022-01-19	10.1001/jamapediatrics.2021.6436
s	220	Towards Sustainable Shifts to Healthy Diets and Food Security in Sub-Saharan Africa with Climate-Resilient Crops in Bread-Type Products: A Food System Analysis	Noort MWJ, Renzetti S, Linderhof V, du Rand GE, Marx-Pienaar NJMM, de Kock HL, Magano N, Taylor JRN.	Foods. 2022 Jan 6;11(2):135. doi: 10.3390/foods11020135.	Noort MWJ	Foods	2022	2022-01-21	10.3390/foods11020135
/	221	A latent growth curve modelling approach to seasonal and spatial dynamics of food security heterogeneities in rural Lake Naivasha Basin, Kenya	Sassi M, Trital G.	Food Secur. 2022;14(1):111-125. doi: 10.1007/s12571-021-01200-9. Epub 2021 Jul 17.	Sassi M	Food Secur	2022	2021-07-26	10.1007/s12571-021-01200-9
s	222	A Systematic Scoping Review of the Impacts of Community Food Production Initiatives in Kenya, Cameroon, and South Africa	Hutton GB, Brugulat-Panés A, Bhagtani D, Mba Maadjhou C, Birch JM, Shih H, Okop K, Muti M, Wadende P, Tatah L, Mogo E, Guariguata L, Unwin N.	J Glob Health Rep. 2021 Mar 24;5:e2021010. doi: 10.29392/001c.19468. eCollection 2021.	Hutton GB	J Glob Health Rep	2021	2021-04-08	10.29392/001c.19468
cc?	223	Changes in Climate Vulnerability and Projected Water Stress of The Gambia's Food Supply Between 1988 and 2018: Trading With Trade-Offs	Hadida G, Ali Z, Kastner T, Carr TW, Prentice AM, Green R, Scheelbeek P.	Front Public Health. 2022 May 25;10:786071. doi: 10.3389/fpubh.2022.786071. eCollection 2022.	Hadida G	Front Public Health	2022	2022-06-24	10.3389/fpubh.2022.786071
/	224	Overweight and/or obesity and its determinants among under-five children in East African countries: A multilevel analysis using Bayesian approach	Tiruneh SA, Gebremariam AD, Engidaw MT, Tesfa D, Dagnaw FT, Zewde EA, Azanaw MM.	Heliyon. 2021 Dec 20;7(12):e08643. doi: 10.1016/j.heliyon.2021.e08643. eCollection 2021 Dec.	Tiruneh SA	Heliyon	2021	2022-01-10	10.1016/j.heliyon.2021.e08643
s	225	Adherence to EAT-Lancet dietary recommendations for health and sustainability in the Gambia	Ali Z, Scheelbeek PFD, Felix J, Jallow B, Palazzo A, Segnon AC, Havlík P, Prentice AM, Green R.	Environ Res Lett. 2022 Oct 1;17(10):104043. doi: 10.1088/1748-9326/ac9326. Epub 2022 Oct 6.	Ali Z	Environ Res Lett	2022	2022-10-14	10.1088/1748-9326/ac9326
/	226	Association Between Nutrition Social Behavior Change Communication and Improved Caregiver Health and Nutrition Knowledge and Practices in Rural Tanzania	Grant FKE, Ackatia-Armah R, Okuku HS, Kakuhenzire R.	Front Public Health. 2022 Jun 20;10:736666. doi: 10.3389/fpubh.2022.736666. eCollection 2022.	Grant FKE	Front Public Health	2022	2022-07-07	10.3389/fpubh.2022.736666
/	227	Composition, functional and nutritional quality of marama (Tylosema esculentum) storage root	Adeboye AS, Emmambux NM.	J Food Sci Technol. 2021 Nov;58(11):4391-4402. doi: 10.1007/s13197-020-04924-2. Epub 2020 Nov 23.	Adeboye AS	J Food Sci Technol	2021	2021-09-20	10.1007/s13197-020-04924-2
/	228	Irrigation improves weight-for-height z-scores of children under five, and Women's and Household Dietary Diversity Scores in Ethiopia and Tanzania	Mekonnen DK, Choufani J, Bryan E, Haile B, Ringler C.	Matern Child Nutr. 2022 Oct;18(4):e13395. doi: 10.1111/mcn.13395. Epub 2022 Jun 24.	Mekonnen DK	Matern Child Nutr	2022	2022-06-25	10.1111/mcn.13395
s	229	A shift from cattle to camel and goat farming can sustain milk production with lower inputs and emissions in north sub-Saharan Africa's drylands	Rahimi J, Fillol E, Mutua JY, Cinardi G, Robinson TP, Notenbaert AMO, Ericksen PJ, Graham MW, Butterbach-Bahl K.	Nat Food. 2022 Jul;3(7):523-531. doi: 10.1038/s43016-022-00543-6. Epub 2022 Jul 21.	Rahimi J	Nat Food	2022	2023-04-28	10.1038/s43016-022-00543-6
/	230	Nutrition transition and double burden of malnutrition in Africa: A case study of four selected countries with different social economic development	Mbogori T, Kimmel K, Zhang M, Kandiah J, Wang Y.	AIMS Public Health. 2020 Jun 30;7(3):425-439. doi: 10.3934/publichealth.2020035. eCollection 2020.	Mbogori T	AIMS Public Health	2020	2020-09-24	10.3934/publichealth.2020035
/	231	Getting to zero HIV/AIDS in sub-Saharan Africa: Understanding perceptions of locals using the social determinants of health framework	McMahan LD, Lombe M, Evans CBR, Enelamah NV, Chu Y, Simms S, Verkamp-Ruthven J, Martinez JR, Mweemba O, LaForest L, Weiss DJ, Wideman L.	Health Soc Care Community. 2022 May;30(3):e739-e748. doi: 10.1111/hsc.13444. Epub 2021 May 24.	McMahan LD	Health Soc Care Community	2022	2021-05-24	10.1111/hsc.13444
cc?	232	Interplays between changing biophysical and social dynamics under climate change: Implications for limits to sustainable adaptation in food systems	Bezner Kerr R, Naess LO, Allen-O'Neil B, Totin E, Nyantakyi-Frimpong H, Risvoll C, Rivera Ferre MG, López-I-Gelats F, Eriksen S.	Glob Chang Biol. 2022 Jun;28(11):3580-3604. doi: 10.1111/gcb.16124. Epub 2022 Mar 10.	Bezner Kerr R	Glob Chang Biol	2022	2022-02-07	10.1111/gcb.16124
lo	233	The political economy of sugar-sweetened beverage taxation: an analysis from seven countries in sub-Saharan Africa	Thow AM, Abdool Karim S, Mukanu MM, Ahaibwe G, Wanjohi M, Gaogane L, Amukugo HJ, Ruhara CM, Ngoma T, Asiki G, Erzse A, Hofman K.	Glob Health Action. 2021 Jan 1;14(1):1909267. doi: 10.1080/16549716.2021.1909267.	Thow AM	Glob Health Action	2021	2021-04-20	10.1080/16549716.2021.1909267
s	234	Pulse-based cropping systems for soil health restoration, resources conservation, and nutritional and environmental security in rainfed agroecosystems	Kumar S, Gopinath KA, Sheoran S, Meena RS, Srinivasarao C, Bedwal S, Jangir CK, Mrunalini K, Jat R, Praharaj CS.	Front Microbiol. 2023 Feb 3;13:1041124. doi: 10.3389/fmicb.2022.1041124. eCollection 2022.	Kumar S	Front Microbiol	2023	2023-02-23	10.3389/fmicb.2022.1041124
/	235	The combined effect of institutional quality and capital flows on food and nutrition security and undernourishment in Sub-Saharan Africa	Cassimon D, Fadare O, Mavrotas G.	PLoS One. 2022 Oct 10;17(10):e0275345. doi: 10.1371/journal.pone.0275345. eCollection 2022.	Cassimon D	PLoS One	2022	2022-10-10	10.1371/journal.pone.0275345
pa	236	An investigation of the Sustainability of Village Savings and Loans Associations (VSLAs) amidst Covid-19 and its impact on household income levels: lessons from Malawi, Sub-Saharan Africa	Chidimbah Munthali GN, Wu X, Nambiro Woleson Dzimbiri M, Zolo A, K B Mushani J, Banda LOL.	BMC Public Health. 2022 May 31;22(1):1072. doi: 10.1186/s12889-022-13303-9.	Chidimbah Munthali GN	BMC Public Health	2022	2022-06-01	10.1186/s12889-022-13303-9
/	237	Analysis of Perception, Reasons, and Motivations for COVID-19 Vaccination in People with Diabetes across Sub-Saharan Africa: A Mixed-Method Approach	Osuagwu UL, Langsi R, Ovenseri-Ogbomo G, Mashige KP, Abu EK, Envuladu EA, Goson PC, Ekpenyong BN, Oloruntoba R, Miner CA, Charwe DD, Timothy CG, Ishaya T, Amiebenomo OM, Lim D, Agho KE.	Int J Environ Res Public Health. 2022 Jun 27;19(13):7875. doi: 10.3390/ijerph19137875.	Osuagwu UL	Int J Environ Res Public Health	2022	2022-07-09	10.3390/ijerph19137875
s	238	Is investment in Climate-Smart-agricultural practices the option for the future? Cost and benefit analysis evidence from Ghana	Ng'ang'a SK, Miller V, Girvetz E.	Heliyon. 2021 Apr 8;7(4):e06653. doi: 10.1016/j.heliyon.2021.e06653. eCollection 2021 Apr.	Ng'ang'a SK	Heliyon	2021	2021-04-19	10.1016/j.heliyon.2021.e06653
/	239	A time-series approach to mapping livestock density using household survey data	Meisner J, Kato A, Lemerani M, Miaka EM, Ismail AT, Wakefield J, Rowhani-Rahbar A, Pigott D, Mayer J, Rabinowitz P.	Sci Rep. 2022 Aug 3;12(1):13310. doi: 10.1038/s41598-022-16118-1.	Meisner J	Sci Rep	2022	2022-08-03	10.1038/s41598-022-16118-1
/	240	The Association between Iron and Folic Acid Supplementation and Malaria Prophylaxis and Linear Growth among Children and Neonatal Mortality in Sub-Saharan Africa-A Pooled Analysis	Godha D, Tharaney M, Nanama S, Sanghvi T, Laillou A, Diop FT, Cisse AS.	Nutrients. 2022 Oct 26;14(21):4496. doi: 10.3390/nu14214496.	Godha D	Nutrients	2022	2022-11-11	10.3390/nu14214496
lo	241	Measuring Quality of Maternal, Neonatal, Child, Reproductive Health and Nutrition Care with tools developed by the RADAR project and tested in Sub Saharan Africa	Marx MA, Frost E, Hazel E, Mohan D.	Glob Health Action. 2022 Jun 30;15(sup1):2006469. doi: 10.1080/16549716.2021.2006469.	Marx MA	Glob Health Action	2022	2022-09-13	10.1080/16549716.2021.2006469
/	242	An Equality-Based Approach to Analysing the Global Food System's Fair Share, Overshoot, and Responsibility for Exceeding the Climate Change Planetary Boundary	Li Y, Roy A, Dong X.	Foods. 2022 Nov 1;11(21):3459. doi: 10.3390/foods11213459.	Li Y	Foods	2022	2022-11-11	10.3390/foods11213459
/	243	Conservation Agriculture Affects Grain and Nutrient Yields of Maize (Zea Mays L.) and Can Impact Food and Nutrition Security in Sub-Saharan Africa	Galani YJH, Ligowe IS, Kieffer M, Kamalongo D, Kambwiri AM, Kuwali P, Thierfelder C, Dougill AJ, Gong YY, Orfila C.	Front Nutr. 2022 Jan 26;8:804663. doi: 10.3389/fnut.2021.804663. eCollection 2021.	Galani YJH	Front Nutr	2022	2022-02-14	10.3389/fnut.2021.804663
/	244	Anthropometrics, Hemoglobin Status and Dietary Micronutrient Intake among Tanzanian and Mozambican Pigeon Pea Farmers	Eleraky L, Issa R, Maciel S, Mbwana H, Rybak C, Frank J, Stuetz W.	Nutrients. 2022 Jul 15;14(14):2914. doi: 10.3390/nu14142914.	Eleraky L	Nutrients	2022	2022-07-27	10.3390/nu14142914
/	245	Caregivers' Knowledge and Food Accessibility Contributes to Childhood Malnutrition: A Case Study of Dora Nginza Hospital, South Africa	Clarke P, Zuma MK, Tambe AB, Steenkamp L, Mbhenyane XG.	Int J Environ Res Public Health. 2021 Oct 12;18(20):10691. doi: 10.3390/ijerph182010691.	Clarke P	Int J Environ Res Public Health	2021	2021-10-23	10.3390/ijerph182010691
/	246	Prevalence and determinants of meeting minimum dietary diversity among children aged 6-23 months in three sub-Saharan African Countries: The Demographic and Health Surveys, 2019-2020	Ba DM, Ssentongo P, Gao X, Chinchilli VM, Richie JP Jr, Maiga M, Muscat JE.	Front Public Health. 2022 Aug 23;10:846049. doi: 10.3389/fpubh.2022.846049. eCollection 2022.	Ba DM	Front Public Health	2022	2022-09-09	10.3389/fpubh.2022.846049
/	247	Knowledge, Attitudes, and Perceptions of COVID-19 Among Healthcare and Non-Healthcare Workers in Sub-Saharan Africa: A Web-Based Survey	Ekpenyong BN, Osuagwu UL, Miner CA, Ovenseri-Ogbomo GO, Abu EK, Goson PC, Langsi R, Nwaeze O, Chikasirimobi TG, Charwe DD, Mashige KP, Oloruntoba R, Ishaya T, Agho KE.	Health Secur. 2021 Jul-Aug;19(4):393-404. doi: 10.1089/hs.2020.0208. Epub 2021 Jul 2.	Ekpenyong BN	Health Secur	2021	2021-07-06	10.1089/hs.2020.0208
cc	248	Crop-livestock integration practices, knowledge, and attitudes among smallholder farmers: Hedging against climate change-induced shocks in semi-arid Zimbabwe	Musara JP, Tibugari H, Moyo B, Mutizira C.	Open Life Sci. 2021 Dec 31;16(1):1330-1340. doi: 10.1515/biol-2021-0135. eCollection 2021.	Musara JP	Open Life Sci	2021	2022-01-24	10.1515/biol-2021-0135
s	249	Why Tenure Responsive Land-Use Planning Matters: Insights for Land Use Consolidation for Food Security in Rwanda	Chigbu UE, Ntihinyurwa PD, de Vries WT, Ngenzi EI.	Int J Environ Res Public Health. 2019 Apr 15;16(8):1354. doi: 10.3390/ijerph16081354.	Chigbu UE	Int J Environ Res Public Health	2019	2019-04-18	10.3390/ijerph16081354
s	250	Nature's "Free Lunch": The Contribution of Edible Insects to Food and Nutrition Security in the Central Highlands of Madagascar	Dürr J, Ratompoarison C.	Foods. 2021 Dec 3;10(12):2978. doi: 10.3390/foods10122978.	Dürr J	Foods	2021	2021-12-24	10.3390/foods10122978
cc	251	Impact of climate change on primary agriculture, water sources and food security in Western Cape, South Africa	Zwane EM.	Jamba. 2019 Apr 17;11(1):562. doi: 10.4102/jamba.v11i1.562. eCollection 2019.	Zwane EM	Jamba	2019	2019-05-04	10.4102/jamba.v11i1.562
s	252	Smallholder farmers' perception of climate change and adoption of climate smart agriculture practices in Masaba South Sub-county, Kisii, Kenya	Nyang'au JO, Mohamed JH, Mango N, Makate C, Wangeci AN.	Heliyon. 2021 Apr 21;7(4):e06789. doi: 10.1016/j.heliyon.2021.e06789. eCollection 2021 Apr.	Nyang'au JO	Heliyon	2021	2021-05-13	10.1016/j.heliyon.2021.e06789
/	253	Climate change responses benefit from a global food system approach	Rosenzweig C, Mbow C, Barioni LG, Benton TG, Herrero M, Krishnapillai M, Liwenga ET, Pradhan P, Rivera-Ferre MG, Sapkota T, Tubiello FN, Xu Y, Mencos Contreras E, Portugal-Pereira J.	Nat Food. 2020 Feb;1(2):94-97. doi: 10.1038/s43016-020-0031-z.	Rosenzweig C	Nat Food	2020	2023-05-02	10.1038/s43016-020-0031-z
/	254	The contribution of small-scale rural irrigation schemes towards food security of smallholder farmers in Zimbabwe	Mhembwe S, Chiunya N, Dube E.	Jamba. 2019 Oct 9;11(1):674. doi: 10.4102/jamba.v11i1.674. eCollection 2019.	Mhembwe S	Jamba	2019	2019-11-21	10.4102/jamba.v11i1.674
/	255	Enhancing Behavior Change Skills in Health Extension Workers in Ethiopia: Evaluation of an Intervention to Improve Maternal and Infant Nutrition	Swanson V, Hart J, Byrne-Davis L, Merritt R, Maltinsky W.	Nutrients. 2021 Jun 10;13(6):1995. doi: 10.3390/nu13061995.	Swanson V	Nutrients	2021	2021-07-02	10.3390/nu13061995
/	256	The prevalence and associated factors of undernutrition among under-five children in South Sudan using the standardized monitoring and assessment of relief and transitions (SMART) methodology	Kiarie J, Karanja S, Busiri J, Mukami D, Kiilu C.	BMC Nutr. 2021 May 28;7(1):25. doi: 10.1186/s40795-021-00425-3.	Kiarie J	BMC Nutr	2021	2021-05-28	10.1186/s40795-021-00425-3
/	257	Establishing and operating a 'virtual ward' system to provide care for patients with COVID-19 at home: experience from The Gambia	Wariri O, Okomo U, Cerami C, Okoh E, Oko F, Jah H, Bojang K, Susso B, Olatunji Y, Nkereuwem E, Akemokwe FM, Jobe M, Agboghoroma OF, Kebbeh B, Sowe G, Gilleh T, Jobe N, Usuf E, Clarke E, Brotherton H, Forrest K.	BMJ Glob Health. 2021 Jun;6(6):e005883. doi: 10.1136/bmjgh-2021-005883.	Wariri O	BMJ Glob Health	2021	2021-06-18	10.1136/bmjgh-2021-005883
/	258	School-Based Interventions Targeting Nutrition and Physical Activity, and Body Weight Status of African Children: A Systematic Review	Adom T, De Villiers A, Puoane T, Kengne AP.	Nutrients. 2019 Dec 30;12(1):95. doi: 10.3390/nu12010095.	Adom T	Nutrients	2019	2020-01-08	10.3390/nu12010095
/	259	Perspectives of Local Community Leaders, Health Care Workers, Volunteers, Policy Makers and Academia on Climate Change Related Health Risks in Mukuru Informal Settlement in Nairobi, Kenya-A Qualitative Study	Greibe Andersen J, Karekezi C, Ali Z, Yonga G, Kallestrup P, Kraef C.	Int J Environ Res Public Health. 2021 Nov 22;18(22):12241. doi: 10.3390/ijerph182212241.	Greibe Andersen J	Int J Environ Res Public Health	2021	2021-11-27	10.3390/ijerph182212241
/	260	The Role of Food Insecurity and Dietary Diversity on Recovery from Wasting among Hospitalized Children Aged 6-23 Months in Sub-Saharan Africa and South Asia	Tsegaye AT, Pavlinac PB, Turyagyenda L, Diallo AH, Gnoumou BS, Bamouni RM, Voskuijl WP, van den Heuvel M, Mbale E, Lancioni CL, Mupere E, Mukisa J, Lwanga C, Atuhairwe M, Chisti MJ, Ahmed T, Shahid ASMSB, Saleem AF, Kazi Z, Singa BO, Amam P, Masheti M, Berkley JA, Walson JL, Tickell KD.	Nutrients. 2022 Aug 24;14(17):3481. doi: 10.3390/nu14173481.	Tsegaye AT	Nutrients	2022	2022-09-09	10.3390/nu14173481
/	261	Mental health and wellbeing implications of the COVID-19 quarantine for disabled and disadvantaged children and young people: evidence from a cross-cultural study in Zambia and Sierra Leone	Sharpe D, Rajabi M, Chileshe C, Joseph SM, Sesay I, Williams J, Sait S.	BMC Psychol. 2021 May 15;9(1):79. doi: 10.1186/s40359-021-00583-w.	Sharpe D	BMC Psychol	2021	2021-05-16	10.1186/s40359-021-00583-w
/	262	Genetic variability, heritability and association among yield components and proximate composition of neglected and underutilized Bambara groundnut [Vigna subterranea (L) Verdc] accessions for varietal development in Ghana	Donkor EF, Adjei RR, Amadu B, Boateng AS.	Heliyon. 2022 Jun 9;8(6):e09691. doi: 10.1016/j.heliyon.2022.e09691. eCollection 2022 Jun.	Donkor EF	Heliyon	2022	2022-06-23	10.1016/j.heliyon.2022.e09691
lo	263	Unlocking the potential for achievement of the UN Sustainable Development Goal 2 - 'Zero Hunger' - in Africa: targets, strategies, synergies and challenges	Atukunda P, Eide WB, Kardel KR, Iversen PO, Westerberg AC.	Food Nutr Res. 2021 May 26;65. doi: 10.29219/fnr.v65.7686. eCollection 2021.	Atukunda P	Food Nutr Res	2021	2021-07-15	10.29219/fnr.v65.7686
s	264	Agro-Alimentary Potential of the Neglected and Underutilized Local Endemic Plants of Crete (Greece), Rif-Mediterranean Coast of Morocco and Tunisia: Perspectives and Challenges	Libiad M, Khabbach A, El Haissoufi M, Anestis I, Lamchouri F, Bourgou S, Megdiche-Ksouri W, Ghrabi-Gammar Z, Greveniotis V, Tsiripidis I, Dariotis E, Tsiafouli MA, Krigas N.	Plants (Basel). 2021 Aug 25;10(9):1770. doi: 10.3390/plants10091770.	Libiad M	Plants (Basel)	2021	2021-09-28	10.3390/plants10091770
/	265	The Joint Effect of Maternal Marital Status and Type of Household Cooking Fuel on Child Nutritional Status in Sub-Saharan Africa: Analysis of Cross-Sectional Surveys on Children from 31 Countries	Amadu I, Seidu AA, Duku E, Okyere J, Hagan JE Jr, Hormenu T, Ahinkorah BO.	Nutrients. 2021 May 3;13(5):1541. doi: 10.3390/nu13051541.	Amadu I	Nutrients	2021	2021-06-02	10.3390/nu13051541
/	266	Diets within Environmental Limits: The Climate Impact of Current and Recommended Australian Diets	Ridoutt B, Baird D, Hendrie GA.	Nutrients. 2021 Mar 29;13(4):1122. doi: 10.3390/nu13041122.	Ridoutt B	Nutrients	2021	2021-04-03	10.3390/nu13041122
/	267	Understanding the rural-urban disparity in acute respiratory infection symptoms among under-five children in Sub-Saharan Africa: a multivariate decomposition analysis	Tesema GA, Worku MG, Alamneh TS, Teshale AB, Yeshaw Y, Alem AZ, Ayalew HG, Liyew AM, Tessema ZT.	BMC Public Health. 2022 Nov 3;22(1):2013. doi: 10.1186/s12889-022-14421-0.	Tesema GA	BMC Public Health	2022	2022-11-03	10.1186/s12889-022-14421-0
/	268	Determinants of Inadequate Minimum Dietary Diversity Intake Among Children Aged 6-23 Months in Sub-Saharan Africa: Pooled Prevalence and Multilevel Analysis of Demographic and Health Survey in 33 Sub-Saharan African Countries	Belay DG, Aragaw FM, Teklu RE, Fetene SM, Negash WD, Asmamaw DB, Fentie EA, Alemu TG, Eshetu HB, Shewarega ES.	Front Nutr. 2022 Jul 1;9:894552. doi: 10.3389/fnut.2022.894552. eCollection 2022.	Belay DG	Front Nutr	2022	2022-07-18	10.3389/fnut.2022.894552
cc	269	Disability-adjusted life years due to chronic and hidden hunger under food system evolution with climate change and adaptation to 2050	Sulser TB, Beach RH, Wiebe KD, Dunston S, Fukagawa NK.	Am J Clin Nutr. 2021 Aug 2;114(2):550-563. doi: 10.1093/ajcn/nqab101.	Sulser TB	Am J Clin Nutr	2021	2021-05-20	10.1093/ajcn/nqab101
cc	270	Epidemiology of soil-transmitted helminthiasis and associated malnutrition among under-fives in conflict affected areas in southern Ethiopia	Geleto GE, Kassa T, Erko B.	Trop Med Health. 2022 Jul 11;50(1):44. doi: 10.1186/s41182-022-00436-1.	Geleto GE	Trop Med Health	2022	2022-07-11	10.1186/s41182-022-00436-1
pa	271	Regional impact of COVID-19 on the production and food security of common bean smallholder farmers in Sub-Saharan Africa: Implication for SDG's	Nchanji EB, Lutomia CK.	Glob Food Sec. 2021 Jun;29:100524. doi: 10.1016/j.gfs.2021.100524.	Nchanji EB	Glob Food Sec	2021	2021-06-24	10.1016/j.gfs.2021.100524
/	272	A canary, a coal mine, and imperfect data: determining the efficacy of open-source climate change models in detecting and predicting extreme weather events in Northern and Western Kenya	Igobwa AM, Gachanja J, Muriithi B, Olukuru J, Wairegi A, Rutenberg I.	Clim Change. 2022;174(3-4):24. doi: 10.1007/s10584-022-03444-6. Epub 2022 Oct 19.	Igobwa AM	Clim Change	2022	2022-10-24	10.1007/s10584-022-03444-6
lo	273	Perspective article: Actions to reconfigure food systems	Loboguerrero AM, Thornton P, Wadsworth J, Campbell BM, Herrero M, Mason-D'Croz D, Dinesh D, Huyer S, Jarvis A, Millan A, Wollenberg E, Zebiak S.	Glob Food Sec. 2020 Sep;26:100432. doi: 10.1016/j.gfs.2020.100432. Epub 2020 Sep 29.	Loboguerrero AM	Glob Food Sec	2020	2020-10-05	10.1016/j.gfs.2020.100432
/	274	GLOBAL ENDOCRINOLOGY: Global perspectives in endocrinology: coverage of iodized salt programs and iodine status in 2020	Zimmermann MB, Andersson M.	Eur J Endocrinol. 2021 Jun 10;185(1):R13-R21. doi: 10.1530/EJE-21-0171.	Zimmermann MB	Eur J Endocrinol	2021	2021-05-14	10.1530/EJE-21-0171
/	275	Strengths and limitations of computer assisted telephone interviews (CATI) for nutrition data collection in rural Kenya	Lamanna C, Hachhethu K, Chesterman S, Singhal G, Mwongela B, Ng'endo M, Passeri S, Farhikhtah A, Kadiyala S, Bauer JM, Rosenstock TS.	PLoS One. 2019 Jan 30;14(1):e0210050. doi: 10.1371/journal.pone.0210050. eCollection 2019.	Lamanna C	PLoS One	2019	2019-01-31	10.1371/journal.pone.0210050
pa	276	Understanding the impacts of the COVID-19 pandemic on sustainable agri-food system and agroecosystem decarbonization nexus: A review	Adelodun B, Kareem KY, Kumar P, Kumar V, Choi KS, Yadav KK, Yadav A, El-Denglawey A, Cabral-Pinto M, Son CT, Krishnan S, Khan NA.	J Clean Prod. 2021 Oct 10;318:128451. doi: 10.1016/j.jclepro.2021.128451. Epub 2021 Jul 30.	Adelodun B	J Clean Prod	2021	2022-12-26	10.1016/j.jclepro.2021.128451
/	277	Effect of food safety training on behavior change of food handlers: A case of orange-fleshed sweetpotato purée processing in Kenya	Malavi DN, Abong' GO, Muzhingi T.	Food Control. 2021 Jan;119:107500. doi: 10.1016/j.foodcont.2020.107500.	Malavi DN	Food Control	2021	2021-01-04	10.1016/j.foodcont.2020.107500
/	278	Perceived ability to comply with national COVID-19 mitigation strategies and their impact on household finances, food security, and mental well-being of medical and pharmacy students in Liberia	Davis EJ, Amorim G, Dahn B, Moon TD.	PLoS One. 2021 Jul 9;16(7):e0254446. doi: 10.1371/journal.pone.0254446. eCollection 2021.	Davis EJ	PLoS One	2021	2021-07-09	10.1371/journal.pone.0254446
/	279	Forecasting transitions in the state of food security with machine learning using transferable features	Westerveld JJL, van den Homberg MJC, Nobre GG, van den Berg DLJ, Teklesadik AD, Stuit SM.	Sci Total Environ. 2021 Sep 10;786:147366. doi: 10.1016/j.scitotenv.2021.147366. Epub 2021 Apr 27.	Westerveld JJL	Sci Total Environ	2021	2021-05-10	10.1016/j.scitotenv.2021.147366
lo	280	The Continued Impacts of the COVID-19 Pandemic on Education and Mental Health Among Sub-Saharan African Adolescents	Wang D, Adedokun OA, Millogo O, Madzorera I, Hemler EC, Workneh F, Mapendo F, Lankoande B, Ismail A, Chukwu A, Assefa N, Abubakari SW, Lyatuu I, Okpara D, Abdullahi YY, Zabre P, Vuai S, Soura AB, Smith ER, Sie A, Oduola AMJ, Killewo J, Berhane Y, Baernighausen T, Asante KP, Raji T, Mwanyika-Sando M, Fawzi WW.	J Adolesc Health. 2023 Apr;72(4):535-543. doi: 10.1016/j.jadohealth.2022.11.012. Epub 2022 Nov 28.	Wang D	J Adolesc Health	2023	2023-01-12	10.1016/j.jadohealth.2022.11.012
co	281	Access to primary healthcare Services in Conflict-Affected Fragile States: a subnational descriptive analysis of educational and wealth disparities in Cameroon, Democratic Republic of Congo, Mali, and Nigeria	Ramadan M, Tappis H, Uribe MV, Brieger W.	Int J Equity Health. 2021 Dec 11;20(1):253. doi: 10.1186/s12939-021-01595-z.	Ramadan M	Int J Equity Health	2021	2021-12-13	10.1186/s12939-021-01595-z
pa	282	COVID-19 challenges to sustainable food production and consumption: Future lessons for food systems in eastern and southern Africa from a gender lens	Nchanji EB, Lutomia CK.	Sustain Prod Consum. 2021 Jul;27:2208-2220. doi: 10.1016/j.spc.2021.05.016. Epub 2021 May 21.	Nchanji EB	Sustain Prod Consum	2021	2022-09-19	10.1016/j.spc.2021.05.016
lo	283	Social Work Practice: Accounting for Double Injustices Experienced by Women Under the Confluence of Covid-19 Pandemic and Climate Change Impacts in Nyanga, Zimbabwe	Nyahunda L, Chibvura S, Tirivangasi HM.	J Hum Rights Soc Work. 2021;6(3):213-224. doi: 10.1007/s41134-021-00170-4. Epub 2021 May 26.	Nyahunda L	J Hum Rights Soc Work	2021	2021-05-31	10.1007/s41134-021-00170-4
s	284	Understanding the factors affecting the humanitarian health and nutrition response for women and children in Somalia since 2000: a case study	Ahmed Z, Ataullahjan A, Gaffey MF, Osman M, Umutoni C, Bhutta ZA, Dalmar AA.	Confl Health. 2020 May 27;14:35. doi: 10.1186/s13031-019-0241-x. eCollection 2020.	Ahmed Z	Confl Health	2020	2020-06-10	10.1186/s13031-019-0241-x
/	285	Stakeholder Perspectives on Barriers and Facilitators on the Implementation of the 1000 Days Plus Nutrition Policy Activities in Ghana	Galaurchi A, Chatio ST, Beeri P, Oduro AR, Ofosu W, Hanson M, Newell ML, Norris SA, Ward KA, Nonterah EA, Biesma R, On Behalf Of The INPreP Study Group.	Int J Environ Res Public Health. 2021 May 17;18(10):5317. doi: 10.3390/ijerph18105317.	Galaurchi A	Int J Environ Res Public Health	2021	2021-06-02	10.3390/ijerph18105317
/	286	MILK Symposium review: Sustainability of dairy production and consumption in low-income countries with emphasis on productivity and environmental impact	Tricarico JM, Kebreab E, Wattiaux MA.	J Dairy Sci. 2020 Nov;103(11):9791-9802. doi: 10.3168/jds.2020-18269.	Tricarico JM	J Dairy Sci	2020	2020-10-20	10.3168/jds.2020-18269
/	287	Spatial Patterns of Anthrax Outbreaks and Cases among Livestock in Lesotho, 2005-2016	Lepheana RJ, Oguttu JW, Qekwana DN.	Int J Environ Res Public Health. 2020 Oct 19;17(20):7584. doi: 10.3390/ijerph17207584.	Lepheana RJ	Int J Environ Res Public Health	2020	2020-10-22	10.3390/ijerph17207584
lo	288	A black dog enters the home: hunger and malnutrition in Malawi	Dressel A, Mkandawire E, Mkandawire-Valhmu L, Dyke E, Bisai C, Kantayeni H, Kako P, Ochoa-Nordstrum B.	Med Humanit. 2021 Sep;47(3):e8. doi: 10.1136/medhum-2020-012130. Epub 2021 Jun 4.	Dressel A	Med Humanit	2021	2021-06-05	10.1136/medhum-2020-012130
lo	289	A systems analysis and conceptual system dynamics model of the livestock-derived food system in South Africa: A tool for policy guidance	Queenan K, Sobratee N, Davids R, Mabhaudhi T, Chimonyo M, Slotow R, Shankar B, Häsler B.	J Agric Food Syst Community Dev. 2020 Aug 6;9(4):021. doi: 10.5304/jafscd.2020.094.021. eCollection 2020 Summer.	Queenan K	J Agric Food Syst Community Dev	2020	2020-09-04	10.5304/jafscd.2020.094.021
/	290	The associations between women's empowerment measures, child growth and dietary diversity: Findings from an analysis of demographic and health surveys of seven countries in Eastern Africa	Komakech JJ, Walters CN, Rakotomanana H, Hildebrand DA, Stoecker BJ.	Matern Child Nutr. 2022 Oct;18(4):e13421. doi: 10.1111/mcn.13421. Epub 2022 Aug 23.	Komakech JJ	Matern Child Nutr	2022	2022-08-24	10.1111/mcn.13421
/	291	Food Should not be Forgotten: Impacts of Combined Cash Transfer Receipt and Food Security on Child Education and Cognition in South Africa and Malawi	Sherr L, Roberts KJ, Tomlinson M, Skeen S, Mebrahtu H, Gordon S, du Toit S, Haag K, Cluver LD.	AIDS Behav. 2021 Sep;25(9):2886-2897. doi: 10.1007/s10461-021-03317-6. Epub 2021 Jun 11.	Sherr L	AIDS Behav	2021	2021-06-12	10.1007/s10461-021-03317-6
s	292	Microgreens: Consumer sensory perception and acceptance of an emerging functional food crop	Michell KA, Isweiri H, Newman SE, Bunning M, Bellows LL, Dinges MM, Grabos LE, Rao S, Foster MT, Heuberger AL, Prenni JE, Thompson HJ, Uchanski ME, Weir TL, Johnson SA.	J Food Sci. 2020 Apr;85(4):926-935. doi: 10.1111/1750-3841.15075. Epub 2020 Mar 6.	Michell KA	J Food Sci	2020	2020-03-08	10.1111/1750-3841.15075
cc	293	Drought, hunger and coping mechanisms among rural household in Southeast Ethiopia	Gebre B, Ayenew HY, Biadgilign S.	Heliyon. 2021 Mar 8;7(3):e06355. doi: 10.1016/j.heliyon.2021.e06355. eCollection 2021 Mar.	Gebre B	Heliyon	2021	2021-03-22	10.1016/j.heliyon.2021.e06355
/	294	The Burden of Malnutrition and Fatal COVID-19: A Global Burden of Disease Analysis	Mertens E, Peñalvo JL.	Front Nutr. 2021 Jan 21;7:619850. doi: 10.3389/fnut.2020.619850. eCollection 2020.	Mertens E	Front Nutr	2021	2021-02-08	10.3389/fnut.2020.619850
/	295	Women's empowerment and gender equality in agricultural value chains: evidence from four countries in Asia and Africa	Quisumbing A, Heckert J, Faas S, Ramani G, Raghunathan K, Malapit H; pro-WEAI for Market Inclusion Study Team.	Food Secur. 2021;13(5):1101-1124. doi: 10.1007/s12571-021-01193-5. Epub 2021 Sep 3.	Quisumbing A	Food Secur	2021	2021-11-18	10.1007/s12571-021-01193-5
? co	296	Impacts of intensifying or expanding cereal cropping in sub-Saharan Africa on greenhouse gas emissions and food security	van Loon MP, Hijbeek R, Ten Berge HFM, De Sy V, Ten Broeke GA, Solomon D, van Ittersum MK.	Glob Chang Biol. 2019 Nov;25(11):3720-3730. doi: 10.1111/gcb.14783. Epub 2019 Aug 31.	van Loon MP	Glob Chang Biol	2019	2019-08-04	10.1111/gcb.14783
s	297	Impact of Ethiopia's productive safety net program on household food security and child nutrition: A marginal structural modeling approach	Bahru BA, Jebena MG, Birner R, Zeller M.	SSM Popul Health. 2020 Aug 26;12:100660. doi: 10.1016/j.ssmph.2020.100660. eCollection 2020 Dec.	Bahru BA	SSM Popul Health	2020	2020-10-02	10.1016/j.ssmph.2020.100660
/	298	Consumer Preferences and Socioeconomic Factors Decided on Plantain and Plantain-Based Products in the Central Region of Cameroon and Oyo State, Nigeria	Udomkun P, Masso C, Swennen R, Innawong B, Fotso Kuate A, Alakonya A, Lienou J, Ibitoye DO, Vanlauwe B.	Foods. 2021 Aug 22;10(8):1955. doi: 10.3390/foods10081955.	Udomkun P	Foods	2021	2021-08-27	10.3390/foods10081955
?pa	299	Cash, COVID-19 and aid cuts: a mixed-method impact evaluation among South Sudanese refugees registered in Kiryandongo settlement, Uganda	Stein D, Bergemann R, Lanthorn H, Kimani E, Nshakira-Rukundo E, Li Y.	BMJ Glob Health. 2022 May;7(5):e007747. doi: 10.1136/bmjgh-2021-007747.	Stein D	BMJ Glob Health	2022	2022-05-17	10.1136/bmjgh-2021-007747
s	300	Bacterial and Fungal Endophytes: Tiny Giants with Immense Beneficial Potential for Plant Growth and Sustainable Agricultural Productivity	Omomowo OI, Babalola OO.	Microorganisms. 2019 Oct 23;7(11):481. doi: 10.3390/microorganisms7110481.	Omomowo OI	Microorganisms	2019	2019-10-27	10.3390/microorganisms7110481
/	301	Resilient agri-food systems for nutrition amidst COVID-19: evidence and lessons from food-based approaches to overcome micronutrient deficiency and rebuild livelihoods after crises	Heck S, Campos H, Barker I, Okello JJ, Baral A, Boy E, Brown L, Birol E.	Food Secur. 2020;12(4):823-830. doi: 10.1007/s12571-020-01067-2. Epub 2020 Jul 25.	Heck S	Food Secur	2020	2020-08-26	10.1007/s12571-020-01067-2
/	302	Adapting to a changing climate: indigenous biotic rainfall forecasting in Western Zambia	Mushimbei M, Libanda B.	Int J Biometeorol. 2023 Feb;67(2):253-263. doi: 10.1007/s00484-022-02402-2. Epub 2022 Dec 21.	Mushimbei M	Int J Biometeorol	2023	2022-12-20	10.1007/s00484-022-02402-2
/	303	Potential fluoride exposure from selected food crops grown in high fluoride soils in the Makueni County, south-eastern Kenya	Gevera PK, Cave M, Dowling K, Gikuma-Njuru P, Mouri H.	Environ Geochem Health. 2022 Dec;44(12):4703-4717. doi: 10.1007/s10653-022-01240-w. Epub 2022 Mar 9.	Gevera PK	Environ Geochem Health	2022	2022-03-09	10.1007/s10653-022-01240-w
/	304	Systematic review and meta-analysis of esophageal cancer in Africa: Epidemiology, risk factors, management and outcomes	Asombang AW, Chishinga N, Nkhoma A, Chipaila J, Nsokolo B, Manda-Mapalo M, Montiero JFG, Banda L, Dua KS.	World J Gastroenterol. 2019 Aug 21;25(31):4512-4533. doi: 10.3748/wjg.v25.i31.4512.	Asombang AW	World J Gastroenterol	2019	2019-09-10	10.3748/wjg.v25.i31.4512
s	305	Assessing the Impact of Integrated Community-Based Management of Severe Wasting Programs in Conflict-Stricken South Sudan: A Multi-Dimensional Approach to Scalability of Nutrition Emergency Response Programs	Renzaho AMN, Dachi G, Tesfaselassie K, Abebe KT, Kassim I, Alam Q, Shaban NS, Shiweredo T, Vinathan H, Jaiswal C, Abraham HM, Miluwa KA, Mahumud RA, Ategbo E, Ndiaye B, Ayoya MA.	Int J Environ Res Public Health. 2021 Aug 29;18(17):9113. doi: 10.3390/ijerph18179113.	Renzaho AMN	Int J Environ Res Public Health	2021	2021-09-10	10.3390/ijerph18179113
cc	306	Vulnerability of the agricultural sector to climate change: The development of a pan-tropical Climate Risk Vulnerability Assessment to inform sub-national decision making	Parker L, Bourgoin C, Martinez-Valle A, Läderach P.	PLoS One. 2019 Mar 27;14(3):e0213641. doi: 10.1371/journal.pone.0213641. eCollection 2019.	Parker L	PLoS One	2019	2019-03-28	10.1371/journal.pone.0213641
co	307	Factors influencing severity of recurrent malaria in a conflict-affected state of South Sudan: an unmatched case-control study	Idris IO, Ayeni GO, Iyamu IO, Sina-Odunsi AB, Adebisi YA, Obwoya JG.	Confl Health. 2022 Jun 11;16(1):34. doi: 10.1186/s13031-022-00463-z.	Idris IO	Confl Health	2022	2022-06-11	10.1186/s13031-022-00463-z
/	308	Mixed-methods, descriptive and observational cohort study examining feeding and growth patterns among low birthweight infants in India, Malawi and Tanzania: the LIFE study protocol	Vesel L, Spigel L, Behera JN, Bellad RM, Das L, Dhaded S, Goudar SS, Guruprasad G, Misra S, Panda S, Shamanur LG, Vernekar SS, Hoffman IF, Mvalo T, Phiri M, Saidi F, Kisenge R, Manji K, Salim N, Somji S, Sudfeld CR, Adair L, Caruso BA, Duggan C, Israel-Ballard K, Lee AC, Martin SL, Mansen KL, North K, Young M, Benotti E, Marx Delaney M, Fishman E, Fleming K, Henrich N, Miller K, Subramanian L, Tu…	BMJ Open. 2021 Dec 2;11(12):e048216. doi: 10.1136/bmjopen-2020-048216.	Vesel L	BMJ Open	2021	2021-12-03	10.1136/bmjopen-2020-048216
s	309	Multisectoral intervention on food security in complex emergencies: a discourse on regional resilience praxis in Northeast Nigeria	Badewa AS, Dinbabo MF.	GeoJournal. 2023;88(2):1231-1250. doi: 10.1007/s10708-022-10679-4. Epub 2022 Jun 13.	Badewa AS	GeoJournal	2023	2022-06-22	10.1007/s10708-022-10679-4
/	310	Assessing the impacts of climate change in cities and their adaptive capacity: Towards transformative approaches to climate change adaptation and poverty reduction in urban areas in a set of developing countries	Filho WL, Balogun AL, Olayide OE, Azeiteiro UM, Ayal DY, Muñoz PDC, Nagy GJ, Bynoe P, Oguge O, Yannick Toamukum N, Saroar M, Li C.	Sci Total Environ. 2019 Nov 20;692:1175-1190. doi: 10.1016/j.scitotenv.2019.07.227. Epub 2019 Jul 16.	Filho WL	Sci Total Environ	2019	2019-09-22	10.1016/j.scitotenv.2019.07.227
cc	311	Global priorities of environmental issues to combat food insecurity and biodiversity loss	Scherer L, Svenning JC, Huang J, Seymour CL, Sandel B, Mueller N, Kummu M, Bekunda M, Bruelheide H, Hochman Z, Siebert S, Rueda O, van Bodegom PM.	Sci Total Environ. 2020 Aug 15;730:139096. doi: 10.1016/j.scitotenv.2020.139096. Epub 2020 Apr 30.	Scherer L	Sci Total Environ	2020	2020-05-11	10.1016/j.scitotenv.2020.139096
cc	312	Productive instability of coral reef fisheries after climate-driven regime shifts	Robinson JPW, Wilson SK, Robinson J, Gerry C, Lucas J, Assan C, Govinden R, Jennings S, Graham NAJ.	Nat Ecol Evol. 2019 Feb;3(2):183-190. doi: 10.1038/s41559-018-0715-z. Epub 2018 Nov 12.	Robinson JPW	Nat Ecol Evol	2019	2018-11-14	10.1038/s41559-018-0715-z
lo	313	Delving into possible missing links for attainment of food security in Central Malawi: farmers' perceptions and long term dynamics in maize (Zea mays L.) production	Nyirenda H, Mwangomba W, Nyirenda EM.	Heliyon. 2021 May 24;7(5):e07130. doi: 10.1016/j.heliyon.2021.e07130. eCollection 2021 May.	Nyirenda H	Heliyon	2021	2021-06-07	10.1016/j.heliyon.2021.e07130
/	314	Sustainable palm weevil farming as nutrition supplementation at maternity waiting homes in Liberia	Reynolds CW, Horton M, Anankware JP, Perosky J, Lee H, Nyanplu A, Zogbaye B, Kofa A, Lori JR.	BMC Public Health. 2022 Jul 9;22(1):1313. doi: 10.1186/s12889-022-13706-8.	Reynolds CW	BMC Public Health	2022	2022-07-08	10.1186/s12889-022-13706-8
lo	315	Recovery of children following hospitalisation for complicated severe acute malnutrition	Bwakura-Dangarembizi M, Dumbura C, Amadi B, Chasekwa B, Ngosa D, Majo FD, Sturgeon JP, Chandwe K, Kapoma C, Bourke CD, Robertson RC, Nathoo KJ, Ntozini R, Norris SA, Kelly P, Prendergast AJ.	Matern Child Nutr. 2022 Apr;18(2):e13302. doi: 10.1111/mcn.13302. Epub 2021 Dec 22.	Bwakura-Dangarembizi M	Matern Child Nutr	2022	2021-12-23	10.1111/mcn.13302
/	316	Protection and well-being of adolescent refugees in the context of a humanitarian crisis: Perceptions from South Sudanese refugees in Uganda	Meyer SR, Meyer E, Bangirana C, Mangen PO, Stark L.	Soc Sci Med. 2019 Jan;221:79-86. doi: 10.1016/j.socscimed.2018.11.034. Epub 2018 Nov 24.	Meyer SR	Soc Sci Med	2019	2018-12-21	10.1016/j.socscimed.2018.11.034
/	317	Environmental Selection Shapes Bacterial Community Composition in Traditionally Fermented Maize-Based Foods from Benin, Tanzania and Zambia	de Jong M, Alekseeva AY, Miraji KF, Phiri S, Linnemann AR, Schoustra SE.	Microorganisms. 2022 Jul 5;10(7):1354. doi: 10.3390/microorganisms10071354.	de Jong M	Microorganisms	2022	2022-07-27	10.3390/microorganisms10071354
/	318	Regional Sub-Saharan Africa Total Diet Study in Benin, Cameroon, Mali and Nigeria Reveals the Presence of 164 Mycotoxins and Other Secondary Metabolites in Foods	Ingenbleek L, Sulyok M, Adegboye A, Hossou SE, Koné AZ, Oyedele AD, Kisito CSKJ, Dembélé YK, Eyangoh S, Verger P, Leblanc JC, Le Bizec B, Krska R.	Toxins (Basel). 2019 Jan 17;11(1):54. doi: 10.3390/toxins11010054.	Ingenbleek L	Toxins (Basel)	2019	2019-01-20	10.3390/toxins11010054
/	319	Evaluation of the routine implementation of pulse oximeters into integrated management of childhood illness (IMCI) guidelines at primary health care level in West Africa: the AIRE mixed-methods research protocol	Hedible GB, Louart S, Neboua D, Catala L, Anago G, Sawadogo AG, Kargougou GD, Meda B, Kolié JS, Hema A, Keita S, Niome M, Savadogo AS, Peters-Bokol L, Agbeci H, Zair Z, Lenaud S, Vignon M, Ouedraogo Yugbare S, Abarry H, Diakite AA, Diallo IS, Lamontagne F, Briand V, Dahourou DL, Cousien A, Ridde V, Leroy V; AIRE Research Study Group.	BMC Health Serv Res. 2022 Dec 24;22(1):1579. doi: 10.1186/s12913-022-08982-4.	Hedible GB	BMC Health Serv Res	2022	2022-12-24	10.1186/s12913-022-08982-4
/	320	From a documented past of the Jersey breed in Africa to a profit index linked future	Opoola O, Shumbusho F, Hambrook D, Thomson S, Dai H, Chagunda MGG, Capper JL, Moran D, Mrode R, Djikeng A.	Front Genet. 2022 Oct 28;13:881445. doi: 10.3389/fgene.2022.881445. eCollection 2022.	Opoola O	Front Genet	2022	2022-11-17	10.3389/fgene.2022.881445
co	321	Researching the delivery of health and nutrition interventions for women and children in the context of armed conflict: lessons on research challenges and strategies from BRANCH Consortium case studies of Somalia, Mali, Pakistan and Afghanistan	Gaffey MF, Ataullahjan A, Das JK, Mirzazada S, Tounkara M, Dalmar AA, Bhutta ZA.	Confl Health. 2020 Oct 20;14:69. doi: 10.1186/s13031-020-00315-8. eCollection 2020.	Gaffey MF	Confl Health	2020	2020-10-22	10.1186/s13031-020-00315-8
/	322	The Role of Healthy Diets in Environmentally Sustainable Food Systems	Clark M, Macdiarmid J, Jones AD, Ranganathan J, Herrero M, Fanzo J.	Food Nutr Bull. 2020 Dec;41(2_suppl):31S-58S. doi: 10.1177/0379572120953734.	Clark M	Food Nutr Bull	2020	2020-12-28	10.1177/0379572120953734
/	323	Integrating Oral PrEP Into Family Planning Services for Women in Sub-saharan Africa: Findings From a Multi-Country Landscape Analysis	Bhavaraju N, Wilcher R, Regeru RN, Mullick S, Mahaka I, Rodrigues J, Mason J, Schueller J, Torjesen K.	Front Reprod Health. 2021 Jun 18;3:667823. doi: 10.3389/frph.2021.667823. eCollection 2021.	Bhavaraju N	Front Reprod Health	2021	2022-10-28	10.3389/frph.2021.667823
s	324	Small grain production as an adaptive strategy to climate change in Mangwe District, Matabeleland South in Zimbabwe	Muzerengi T, Tirivangasi HM.	Jamba. 2019 Oct 23;11(1):652. doi: 10.4102/jamba.v11i1.652. eCollection 2019.	Muzerengi T	Jamba	2019	2019-11-21	10.4102/jamba.v11i1.652
s	325	Combining organic and mineral fertilizers as a climate-smart integrated soil fertility management practice in sub-Saharan Africa: A meta-analysis	Gram G, Roobroeck D, Pypers P, Six J, Merckx R, Vanlauwe B.	PLoS One. 2020 Sep 24;15(9):e0239552. doi: 10.1371/journal.pone.0239552. eCollection 2020.	Gram G	PLoS One	2020	2020-09-24	10.1371/journal.pone.0239552
/	326	Environmental temperature and growth faltering in African children: a cross-sectional study	Tusting LS, Bradley J, Bhatt S, Gibson HS, Weiss DJ, Shenton FC, Lindsay SW.	Lancet Planet Health. 2020 Mar;4(3):e116-e123. doi: 10.1016/S2542-5196(20)30037-1.	Tusting LS	Lancet Planet Health	2020	2020-03-30	10.1016/S2542-5196(20)30037-1
cc	327	Concurrent Drought and Temperature Stress in Rice-A Possible Result of the Predicted Climate Change: Effects on Yield Attributes, Eating Characteristics, and Health Promoting Compounds	Mukamuhirwa A, Persson Hovmalm H, Bolinsson H, Ortiz R, Nyamangyoku O, Johansson E.	Int J Environ Res Public Health. 2019 Mar 22;16(6):1043. doi: 10.3390/ijerph16061043.	Mukamuhirwa A	Int J Environ Res Public Health	2019	2019-03-27	10.3390/ijerph16061043
/	328	COVID-19 Preventive Practices, Psychological Distress, and Reported Barriers to Healthcare Access during the Pandemic among Adult Community Members in Sub-Saharan Africa: A Phone Survey	Assefa N, Abdullahi YY, Hemler EC, Lankoande B, Madzorera I, Wang D, Ismail A, Chukwu A, Workneh F, Mapendo F, Millogo O, Abubakari SW, Febir LG, Lyatuu I, Dianou K, Baernighausen T, Soura A, Asante KP, Smith E, Vuai S, Worku A, Killewo J, Mwanyika-Sando M, Berhane Y, Sie A, Tajudeen R, Oduola A, Fawzi WW.	Am J Trop Med Hyg. 2022 Dec 12;108(1):124-136. doi: 10.4269/ajtmh.22-0349. Print 2023 Jan 11.	Assefa N	Am J Trop Med Hyg	2022	2022-12-12	10.4269/ajtmh.22-0349
/	329	Socio-economic determinants and impact of adopting climate-smart Brachiaria grass among dairy farmers in Eastern and Western regions of Kenya	Maina KW, Ritho CN, Lukuyu BA, Rao EJO.	Heliyon. 2020 Jun 29;6(6):e04335. doi: 10.1016/j.heliyon.2020.e04335. eCollection 2020 Jun.	Maina KW	Heliyon	2020	2020-07-09	10.1016/j.heliyon.2020.e04335
pa	330	Smallholder farmer perceptions about the impact of COVID-19 on agriculture and livelihoods in Senegal	Middendorf BJ, Faye A, Middendorf G, Stewart ZP, Jha PK, Prasad PVV.	Agric Syst. 2021 May;190:103108. doi: 10.1016/j.agsy.2021.103108. Epub 2021 Feb 13.	Middendorf BJ	Agric Syst	2021	2021-02-22	10.1016/j.agsy.2021.103108
/	331	Analyzing the contributions of transdisciplinary research to the global sustainability agenda in African cities	Thiam S, Aziz F, Kushitor SB, Amaka-Otchere ABK, Onyima BN, Odume ON.	Sustain Sci. 2021;16(6):1923-1944. doi: 10.1007/s11625-021-01042-6. Epub 2021 Oct 14.	Thiam S	Sustain Sci	2021	2021-10-19	10.1007/s11625-021-01042-6
/	332	Determinants of smallholder farmers' adoption of adaptation strategies to climate change in Eastern Tigray National Regional State of Ethiopia	Gebru GW, Ichoku HE, Phil-Eze PO.	Heliyon. 2020 Jul 24;6(7):e04356. doi: 10.1016/j.heliyon.2020.e04356. eCollection 2020 Jul.	Gebru GW	Heliyon	2020	2020-08-04	10.1016/j.heliyon.2020.e04356
/	333	Exploring the temporal patterns and crisis-related risk factors for population displacement in Somalia (2016-2018)	Yuen A, Warsame A, Checchi F.	J Migr Health. 2022 Apr 4;5:100095. doi: 10.1016/j.jmh.2022.100095. eCollection 2022.	Yuen A	J Migr Health	2022	2022-04-18	10.1016/j.jmh.2022.100095
s	334	Governing COVID-19: analyzing the effects of policy responses on food systems in Tanzania	Mugabe PA, Renkamp TM, Rybak C, Mbwana H, Gordon C, Sieber S, Löhr K.	Agric Food Secur. 2022;11(1):47. doi: 10.1186/s40066-022-00383-4. Epub 2022 Sep 9.	Mugabe PA	Agric Food Secur	2022	2022-09-15	10.1186/s40066-022-00383-4
pa	335	How COVID-19 affected food systems, health service delivery and maternal and infant nutrition practices: Implications for moving forward in Kenya	Ahoya B, Kavle JA, Kiige L, Gathi C, Samburu B, Maina L, Ramirez L, Wambu R, Codjia P.	Matern Child Nutr. 2023 Apr;19(2):e13466. doi: 10.1111/mcn.13466. Epub 2022 Dec 9.	Ahoya B	Matern Child Nutr	2023	2022-12-09	10.1111/mcn.13466
/	336	Continued disruptions in health care services and mental health among health care providers during the COVID-19 pandemic in five sub-Saharan African countries	Assefa N, Abdullahi YY, Hemler EC, Lankoande B, Wang D, Madzorera I, Millogo O, Abokyi LN, Dasmane D, Dianou K, Chukwu A, Workneh F, Mapendo F, Ismail A, Abubakari SW, Smith E, Oduola A, Soura A, Sie A, Killewo J, Mwanyika-Sando M, Vuai SAH, Baernighausen T, Asante KP, Raji T, Berhane Y, Fawzi WW.	J Glob Health. 2022 Nov 12;12:05046. doi: 10.7189/jogh.12.05046.	Assefa N	J Glob Health	2022	2022-11-12	10.7189/jogh.12.05046
/	337	Variation in mineral element composition of landrace taro (Colocasia esculenta) corms grown under dryland farming system in South Africa	Gerrano AS, Mathew I, Shayanowako AI, Amoo S, Mellem JJ, Van Rensburg WJ, Bairu MW, Venter SL.	Heliyon. 2021 Apr 8;7(4):e06727. doi: 10.1016/j.heliyon.2021.e06727. eCollection 2021 Apr.	Gerrano AS	Heliyon	2021	2021-04-19	10.1016/j.heliyon.2021.e06727
/	338	The Impact of Sustainability Goals on Productivity Growth: The Moderating Role of Global Warming	Máté D, Novotny A, Meyer DF.	Int J Environ Res Public Health. 2021 Oct 20;18(21):11034. doi: 10.3390/ijerph182111034.	Máté D	Int J Environ Res Public Health	2021	2021-11-13	10.3390/ijerph182111034
/	339	Performance, Variance Components, and Acceptability of Pro-vitamin A-Biofortified Sweetpotato in Southern Africa and Implications in Future Breeding	Gasura E, Matsaure F, Setimela PS, Rugare JT, Nyakurwa CS, Andrade M.	Front Plant Sci. 2021 Sep 3;12:696738. doi: 10.3389/fpls.2021.696738. eCollection 2021.	Gasura E	Front Plant Sci	2021	2021-09-20	10.3389/fpls.2021.696738
/	340	Sterols as a biomarker in tracing niger and sesame seeds oils adulterated with palm oil	Deme T, Haki GD, Retta N, Woldegiorgis A, Geleta M, Mateos H, Lewandowski PA.	Heliyon. 2021 Apr 16;7(4):e06797. doi: 10.1016/j.heliyon.2021.e06797. eCollection 2021 Apr.	Deme T	Heliyon	2021	2021-05-05	10.1016/j.heliyon.2021.e06797
/	341	Nutritional and phytochemical compositions and their interrelationship in succulent pods of pigeonpea (Cajanus cajan [L.] Millsp.)	Gerrano AS, Moalafi A, Seepe HA, Amoo S, Shimelis H.	Heliyon. 2022 Mar 8;8(3):e09078. doi: 10.1016/j.heliyon.2022.e09078. eCollection 2022 Mar.	Gerrano AS	Heliyon	2022	2022-03-14	10.1016/j.heliyon.2022.e09078
co	342	Violent conflict exacerbated drought-related food insecurity between 2009 and 2019 in sub-Saharan Africa	Anderson W, Taylor C, McDermid S, Ilboudo-Nébié E, Seager R, Schlenker W, Cottier F, de Sherbinin A, Mendeloff D, Markey K.	Nat Food. 2021 Aug;2(8):603-615. doi: 10.1038/s43016-021-00327-4. Epub 2021 Aug 12.	Anderson W	Nat Food	2021	2023-04-28	10.1038/s43016-021-00327-4
/	343	Highly pathogenic avian influenza (A/H5N1) virus outbreaks in Lesotho, May 2021	Makalo MRJ, Dundon WG, Settypalli TBK, Datta S, Lamien CE, Cattoli G, Phalatsi MS, Lepheana RJ, Matlali M, Mahloane RG, Molomo M, Mphaka PC.	Emerg Microbes Infect. 2022 Dec;11(1):757-760. doi: 10.1080/22221751.2022.2043729.	Makalo MRJ	Emerg Microbes Infect	2022	2022-02-16	10.1080/22221751.2022.2043729
/	344	Consumer Acceptance of Biscuits Supplemented with a Sorghum-Insect Meal	Awobusuyi TD, Pillay K, Siwela M.	Nutrients. 2020 Mar 25;12(4):895. doi: 10.3390/nu12040895.	Awobusuyi TD	Nutrients	2020	2020-03-29	10.3390/nu12040895
s	345	Effects of Traditional Processing Techniques on the Nutritional and Microbiological Quality of Four Edible Insect Species Used for Food and Feed in East Africa	Nyangena DN, Mutungi C, Imathiu S, Kinyuru J, Affognon H, Ekesi S, Nakimbugwe D, Fiaboe KKM.	Foods. 2020 May 4;9(5):574. doi: 10.3390/foods9050574.	Nyangena DN	Foods	2020	2020-05-08	10.3390/foods9050574
/	346	Small-scale fishing households facing COVID-19: The case of Lake Victoria, Kenya	Fiorella KJ, Bageant ER, Mojica L, Obuya JA, Ochieng J, Olela P, Otuo PW, Onyango HO, Aura CM, Okronipa H.	Fish Res. 2021 May;237:105856. doi: 10.1016/j.fishres.2020.105856. Epub 2021 Jan 11.	Fiorella KJ	Fish Res	2021	2022-12-21	10.1016/j.fishres.2020.105856
/	347	Heat Stress Effect on the Grain Yield of Three Drought-Tolerant Maize Varieties under Varying Growth Conditions	Chukwudi UP, Kutu FR, Mavengahama S.	Plants (Basel). 2021 Jul 27;10(8):1532. doi: 10.3390/plants10081532.	Chukwudi UP	Plants (Basel)	2021	2021-08-28	10.3390/plants10081532
/	348	Use of the socio-ecological model to explore factors that influence the implementation of a diabetes structured education programme (EXTEND project) inLilongwe, Malawi and Maputo, Mozambique: a qualitative study	Bamuya C, Correia JC, Brady EM, Beran D, Harrington D, Damasceno A, Crampin AM, Magaia A, Levitt N, Davies MJ, Hadjiconstantinou M.	BMC Public Health. 2021 Jul 8;21(1):1355. doi: 10.1186/s12889-021-11338-y.	Bamuya C	BMC Public Health	2021	2021-07-09	10.1186/s12889-021-11338-y
/	349	Protecting children in low-income and middle-income countries from COVID-19	Ahmed S, Mvalo T, Akech S, Agweyu A, Baker K, Bar-Zeev N, Campbell H, Checkley W, Chisti MJ, Colbourn T, Cunningham S, Duke T, English M, Falade AG, Fancourt NS, Ginsburg AS, Graham HR, Gray DM, Gupta M, Hammitt L, Hesseling AC, Hooli S, Johnson AB, King C, Kirby MA, Lanata CF, Lufesi N, Mackenzie GA, McCracken JP, Moschovis PP, Nair H, Oviawe O, Pomat WS, Santosham M, Seddon JA, Thahane LK, Wahl…	BMJ Glob Health. 2020 May;5(5):e002844. doi: 10.1136/bmjgh-2020-002844.	Ahmed S	BMJ Glob Health	2020	2020-05-29	10.1136/bmjgh-2020-002844
/	350	Interventions in Small Island Developing States to improve diet, with a focus on the consumption of local, nutritious foods: a systematic review	Haynes E, Augustus E, Brown CR, Guell C, Iese V, Jia L, Morrissey K, Unwin N.	BMJ Nutr Prev Health. 2022 Oct 20;5(2):243-253. doi: 10.1136/bmjnph-2021-000410. eCollection 2022 Dec.	Haynes E	BMJ Nutr Prev Health	2022	2023-01-09	10.1136/bmjnph-2021-000410
/	351	Dried small fish provide nutrient densities important for the first 1000 days	Byrd KA, Pincus L, Pasqualino MM, Muzofa F, Cole SM.	Matern Child Nutr. 2021 Oct;17(4):e13192. doi: 10.1111/mcn.13192. Epub 2021 May 4.	Byrd KA	Matern Child Nutr	2021	2021-05-04	10.1111/mcn.13192
/	352	A suite of agronomic factors can offset the effects of climate variability on rainfed maize production in Kenya	Oluoch KO, De Groote H, Gitonga ZM, Jin Z, Davis KF.	Sci Rep. 2022 Oct 3;12(1):16043. doi: 10.1038/s41598-022-19286-2.	Oluoch KO	Sci Rep	2022	2022-10-03	10.1038/s41598-022-19286-2
/	353	Obesity epidemic in urban Tanzania: a public health calamity in an already overwhelmed and fragmented health system	Pallangyo P, Mkojera ZS, Hemed NR, Swai HJ, Misidai N, Mgopa L, Bhalia S, Millinga J, Mushi TL, Kabeya L, Omar A, Kaijage A, Mulashani R, Mosha S, Mwapinga F, Janabi M.	BMC Endocr Disord. 2020 Sep 29;20(1):147. doi: 10.1186/s12902-020-00631-3.	Pallangyo P	BMC Endocr Disord	2020	2020-09-30	10.1186/s12902-020-00631-3
/	354	Longitudinal assessments of child growth: A six-year follow-up of a cluster-randomized maternal education trial	Atukunda P, Ngari M, Chen X, Westerberg AC, Iversen PO, Muhoozi G.	Clin Nutr. 2021 Sep;40(9):5106-5113. doi: 10.1016/j.clnu.2021.08.007. Epub 2021 Aug 20.	Atukunda P	Clin Nutr	2021	2021-08-30	10.1016/j.clnu.2021.08.007
cc	355	Investigating the potential impact of 1.5, 2 and 3 °C global warming levels on crop suitability and planting season over West Africa	Egbebiyi TS, Crespo O, Lennard C, Zaroug M, Nikulin G, Harris I, Price J, Forstenhäusler N, Warren R.	PeerJ. 2020 May 5;8:e8851. doi: 10.7717/peerj.8851. eCollection 2020.	Egbebiyi TS	PeerJ	2020	2020-05-16	10.7717/peerj.8851
/	356	Genetic Diversity and Environmental Influence on Growth and Yield Parameters of Bambara Groundnut	Olanrewaju OS, Oyatomi O, Babalola OO, Abberton M.	Front Plant Sci. 2021 Dec 20;12:796352. doi: 10.3389/fpls.2021.796352. eCollection 2021.	Olanrewaju OS	Front Plant Sci	2021	2022-01-06	10.3389/fpls.2021.796352
/	357	Agroecological practices increase farmers' well-being in an agricultural growth corridor in Tanzania	Milheiras SG, Sallu SM, Loveridge R, Nnyiti P, Mwanga L, Baraka E, Lala M, Moore E, Shirima DD, Kioko EN, Marshall AR, Pfeifer M.	Agron Sustain Dev. 2022;42(4):56. doi: 10.1007/s13593-022-00789-1. Epub 2022 Jun 16.	Milheiras SG	Agron Sustain Dev	2022	2022-06-20	10.1007/s13593-022-00789-1
/	358	Multiple pathways towards achieving a living income for different types of smallholder tree-crop commodity farmers	Waarts YR, Janssen V, Aryeetey R, Onduru D, Heriyanto D, Aprillya ST, N'Guessan A, Courbois L, Bakker D, Ingram VJ.	Food Secur. 2021;13(6):1467-1496. doi: 10.1007/s12571-021-01220-5. Epub 2021 Oct 18.	Waarts YR	Food Secur	2021	2021-10-25	10.1007/s12571-021-01220-5
/	359	Market Intelligence and Incentive-Based Trait Ranking for Plant Breeding: A Sweetpotato Pilot in Uganda	Okello JJ, Swanckaert J, Martin-Collado D, Santos B, Yada B, Mwanga ROM, Schurink A, Quinn M, Thiele G, Heck S, Byrne TJ, Hareau GG, Campos H.	Front Plant Sci. 2022 Mar 4;13:808597. doi: 10.3389/fpls.2022.808597. eCollection 2022.	Okello JJ	Front Plant Sci	2022	2022-03-23	10.3389/fpls.2022.808597
/	360	Determinants of dietary patterns in school going adolescents in Urban Zambia	Mukanu MM, Delobelle P, Thow AM, Mchiza ZJ.	Front Nutr. 2022 Aug 25;9:956109. doi: 10.3389/fnut.2022.956109. eCollection 2022.	Mukanu MM	Front Nutr	2022	2022-09-12	10.3389/fnut.2022.956109
/	361	Adapting acute malnutrition treatment protocols in emergency contexts: a qualitative study of national decision-making	Kozuki N, Seni M, Sirat A, Abdullahi O, Adalbert MFE, Biotteau M, Goldsmith A, Dalglish SL.	Confl Health. 2020 Jul 15;14:47. doi: 10.1186/s13031-020-00293-x. eCollection 2020.	Kozuki N	Confl Health	2020	2020-07-23	10.1186/s13031-020-00293-x
cc	362	Assessing the effect of spatial-temporal droughts on dominant crop yield changes in Central Malawi	Chikabvumbwa SR, Salehnia N, Manzanas R, Abdelbaki C, Zerga A.	Environ Monit Assess. 2022 Jan 7;194(2):63. doi: 10.1007/s10661-021-09709-4.	Chikabvumbwa SR	Environ Monit Assess	2022	2022-01-07	10.1007/s10661-021-09709-4
cc	363	Projected changes in East African climate and its impacts on climatic suitability of maize production areas by the mid-twenty-first century	Ojara MA, Yunsheng L, Ongoma V, Mumo L, Akodi D, Ayugi B, Ogwang BA.	Environ Monit Assess. 2021 Nov 19;193(12):831. doi: 10.1007/s10661-021-09547-4.	Ojara MA	Environ Monit Assess	2021	2021-11-19	10.1007/s10661-021-09547-4
/	364	Lockdown-Associated Hunger May Be Affecting Breastfeeding: Findings from a Large SMS Survey in South Africa	Sayed N, Burger R, Harper A, Swart EC.	Int J Environ Res Public Health. 2021 Dec 30;19(1):351. doi: 10.3390/ijerph19010351.	Sayed N	Int J Environ Res Public Health	2021	2022-01-11	10.3390/ijerph19010351
/	365	Geographical Correlation and Genetic Diversity of Newly Emerged Races within the Ug99 Lineage of Stem Rust Pathogen, Puccinia graminis f. sp. tritici, in Different Wheat-Producing Areas	Shahin A, Mazrou YSA, Omara RI, Hermas G, Gad M, Mabrouk OI, Abd-Elsalam KA, Nehela Y.	J Fungi (Basel). 2022 Sep 30;8(10):1041. doi: 10.3390/jof8101041.	Shahin A	J Fungi (Basel)	2022	2022-10-27	10.3390/jof8101041
/	366	Effects of COVID-19 on child health services utilization and delivery in rural Mozambique: a qualitative study	Bliznashka L, Ahun MN, Velthausz D, Donco R, Karuskina-Drivdale S, Pinto J, Yousafzai AK, Jeong J.	Health Policy Plan. 2022 Jun 13;37(6):737-746. doi: 10.1093/heapol/czac009.	Bliznashka L	Health Policy Plan	2022	2022-01-25	10.1093/heapol/czac009
/	367	Integrating immunisation services into nutrition sites to improve immunisation status of internally displaced persons' children living in Bentiu protection of civilian site, South Sudan	Oladeji O, Campbell P, Jaiswal C, Chamla D, Oladeji B, Ajumara CO, Minguiel LM, Senesie J.	Pan Afr Med J. 2019 Jan 16;32:28. doi: 10.11604/pamj.2019.32.28.15464. eCollection 2019.	Oladeji O	Pan Afr Med J	2019	2019-05-31	10.11604/pamj.2019.32.28.15464
/	368	Factors associated with acute malnutrition among children 6-59 months in rural Mozambique	Zaba T, Buene D, Famba E, Joyeux M.	Matern Child Nutr. 2021 Jan;17(1):e13060. doi: 10.1111/mcn.13060. Epub 2020 Jul 17.	Zaba T	Matern Child Nutr	2021	2020-07-18	10.1111/mcn.13060
/	369	Changes in body mass index, obesity, and overweight in Southern Africa development countries, 1990 to 2019: Findings from the Global Burden of Disease, Injuries, and Risk Factors Study	Gona PN, Kimokoti RW, Gona CM, Ballout S, Rao SR, Mapoma CC, Lo J, Mokdad AH.	Obes Sci Pract. 2021 May 13;7(5):509-524. doi: 10.1002/osp4.519. eCollection 2021 Oct.	Gona PN	Obes Sci Pract	2021	2021-10-11	10.1002/osp4.519
cc	370	On the role of anthropogenic climate change in the emerging food crisis in southern Africa in the 2019-2020 growing season	Wolski P, Lobell D, Stone D, Pinto I, Crespo O, Johnston P.	Glob Chang Biol. 2020 May;26(5):2729-2730. doi: 10.1111/gcb.15047. Epub 2020 Mar 12.	Wolski P	Glob Chang Biol	2020	2020-02-20	10.1111/gcb.15047
/	371	SARS-CoV-2 Viral Shedding and Transmission Dynamics: Implications of WHO COVID-19 Discharge Guidelines	Badu K, Oyebola K, Zahouli JZB, Fagbamigbe AF, de Souza DK, Dukhi N, Amankwaa EF, Tolba MF, Sylverken AA, Mosi L, Mante PK, Matoke-Muhia D, Goonoo N.	Front Med (Lausanne). 2021 Jun 17;8:648660. doi: 10.3389/fmed.2021.648660. eCollection 2021.	Badu K	Front Med (Lausanne)	2021	2021-07-09	10.3389/fmed.2021.648660
/	372	Integrating Agriculture and Health Research for Development: LCIRAH as an Interdisciplinary Programme to Address a Global Challenge	Waage J, Cornelsen L, Dangour AD, Green R, Häsler B, Hull E, Johnston D, Kadiyala S, Lock K, Shankar B, Smith RD, Walls HL.	Glob Chall. 2018 Apr 3;3(4):1700104. doi: 10.1002/gch2.201700104. eCollection 2019 Apr.	Waage J	Glob Chall	2018	2019-10-01	10.1002/gch2.201700104
/	373	Innovative feedstocks for optimal mass production of the edible long-horned grasshopper, Ruspolia differens	Margaret K, Collins MK, Subramanian S, Egonyu JP, Nakimbugwe D, Ssepuuya G, Faith N, Ekesi S, Tanga CM.	Front Physiol. 2022 Nov 9;13:1015636. doi: 10.3389/fphys.2022.1015636. eCollection 2022.	Margaret K	Front Physiol	2022	2022-11-28	10.3389/fphys.2022.1015636
cc	374	Estimating the household drought driven food insecurity using system dynamics model: The case of afar national regional state of Ethiopia	Belay GD, Ostadtaghizadeh A, Khoei EM, Ardalan A, Hosseinzadeh-Attar MJ, Assen M.	Hum Antibodies. 2019 Apr 8. doi: 10.3233/HAB-190376. Online ahead of print.	Belay GD	Hum Antibodies	2019	2019-04-23	10.3233/HAB-190376
/	375	Low coverage of COVID-19 vaccines in Africa: current evidence and the way forward	Lawal L, Aminu Bello M, Murwira T, Avoka C, Yusuf Ma'aruf S, Harrison Omonhinmin I, Maluleke P, Tsagkaris C, Onyeaka H.	Hum Vaccin Immunother. 2022 Dec 31;18(1):2034457. doi: 10.1080/21645515.2022.2034457. Epub 2022 Mar 3.	Lawal L	Hum Vaccin Immunother	2022	2022-03-04	10.1080/21645515.2022.2034457
/	376	A longitudinal investigation of dietary diversity during the COVID-19 pandemic in Mandinka households in Kanifing, Brikama, and the West Kiang region in The Gambia	Sidebottom R, Wassie SB, Cerami C, Jallow MW, Fennell S, Dalzell S.	Front Nutr. 2022 Sep 30;9:907969. doi: 10.3389/fnut.2022.907969. eCollection 2022.	Sidebottom R	Front Nutr	2022	2022-10-17	10.3389/fnut.2022.907969
/	377	Assessing Suitability of Sorghum to Alleviate Sub-Saharan Nutritional Deficiencies through the Nutritional Water Productivity Index in Semi-Arid Regions	Hadebe ST, Modi AT, Mabhaudhi T.	Foods. 2021 Feb 10;10(2):385. doi: 10.3390/foods10020385.	Hadebe ST	Foods	2021	2021-02-13	10.3390/foods10020385
/	378	"We Will Always Ask Ourselves the Question of How to Feed the Family": Subsistence Farmers' Perceptions on Adaptation to Climate Change in Burkina Faso	Sorgho R, Mank I, Kagoné M, Souares A, Danquah I, Sauerborn R.	Int J Environ Res Public Health. 2020 Oct 1;17(19):7200. doi: 10.3390/ijerph17197200.	Sorgho R	Int J Environ Res Public Health	2020	2020-10-06	10.3390/ijerph17197200
/	379	Impact of extreme weather conditions on healthcare provision in urban Ghana	Codjoe SNA, Gough KV, Wilby RL, Kasei R, Yankson PWK, Amankwaa EF, Abarike MA, Atiglo DY, Kayaga S, Mensah P, Nabilse CK, Griffiths PL.	Soc Sci Med. 2020 Aug;258:113072. doi: 10.1016/j.socscimed.2020.113072. Epub 2020 May 22.	Codjoe SNA	Soc Sci Med	2020	2020-06-06	10.1016/j.socscimed.2020.113072
/	380	Genomic Analysis of Selected Maize Landraces from Sahel and Coastal West Africa Reveals Their Variability and Potential for Genetic Enhancement	Nelimor C, Badu-Apraku B, Garcia-Oliveira AL, Tetteh A, Paterne A, N'guetta AS, Gedil M.	Genes (Basel). 2020 Sep 7;11(9):1054. doi: 10.3390/genes11091054.	Nelimor C	Genes (Basel)	2020	2020-09-10	10.3390/genes11091054
/	381	Okra (Abelmoschus esculentus) in a refugee context in East Africa: Kitchen gardening helps with mineral provision	Woldetsadik D, Llorent-Martínez EJ, Gebrezgabher S, Njenga M, Mendum R, Castillo-López R, Fernández-de Córdova ML, Hailu H, Evans CT, Madani N, Mafika TP, Fleming DEB.	SN Appl Sci. 2022;4(1):32. doi: 10.1007/s42452-021-04898-6. Epub 2021 Dec 21.	Woldetsadik D	SN Appl Sci	2022	2021-12-27	10.1007/s42452-021-04898-6
/	382	Validation of a roadmap for mainstreaming nutrition-sensitive interventions at state level in Nigeria	Ezekannagha O, Drimie S, von Fintel D, Maziya-Dixon B, Mbhenyane X.	Nutr J. 2020 Sep 9;19(1):96. doi: 10.1186/s12937-020-00612-1.	Ezekannagha O	Nutr J	2020	2020-09-10	10.1186/s12937-020-00612-1
/	383	Study design: policy landscape analysis for sugar-sweetened beverage taxation in seven sub-Saharan African countries	Thow AM, Erzse A, Asiki G, Ruhara CM, Ahaibwe G, Ngoma T, Amukugo HJ, Wanjohi MN, Mukanu MM, Gaogane L, Abdool Karim S, Hofman K.	Glob Health Action. 2021 Jan 1;14(1):1856469. doi: 10.1080/16549716.2020.1856469.	Thow AM	Glob Health Action	2021	2021-01-21	10.1080/16549716.2020.1856469
/	384	Analysis of Genetic Diversity and Population Structure of Cowpea (Vigna unguiculata (L.) Walp) Genotypes Using Single Nucleotide Polymorphism Markers	Gumede MT, Gerrano AS, Amelework AB, Modi AT.	Plants (Basel). 2022 Dec 12;11(24):3480. doi: 10.3390/plants11243480.	Gumede MT	Plants (Basel)	2022	2022-12-23	10.3390/plants11243480
pa	385	Transient Reductions in Human Immunodeficiency Virus (HIV) Clinic Attendance and Food Security During the Coronavirus Disease 2019 (COVID-19) Pandemic for People Living With HIV in 4 African Countries	Dear N, Duff E, Esber A, Parikh A, Iroezindu M, Bahemana E, Kibuuka H, Owuoth J, Maswai J, Crowell TA, Ake JA, Polyak CS; AFRICOS Study Group.	Clin Infect Dis. 2021 Nov 16;73(10):1901-1905. doi: 10.1093/cid/ciab379.	Dear N	Clin Infect Dis	2021	2021-04-27	10.1093/cid/ciab379
/	386	Planting Material of Enset (Ensete ventricosum), a Key Food Security Crop in Southwest Ethiopia, Is a Key Element in the Dissemination of Plant-Parasitic Nematode Infection	Kidane SA, Haukeland S, Meressa BH, Hvoslef-Eide AK, Coyne DL.	Front Plant Sci. 2021 Jul 9;12:664155. doi: 10.3389/fpls.2021.664155. eCollection 2021.	Kidane SA	Front Plant Sci	2021	2021-07-26	10.3389/fpls.2021.664155
/	387	Tick-borne pathogens, including Crimean-Congo haemorrhagic fever virus, at livestock markets and slaughterhouses in western Kenya	Chiuya T, Masiga DK, Falzon LC, Bastos ADS, Fèvre EM, Villinger J.	Transbound Emerg Dis. 2021 Jul;68(4):2429-2445. doi: 10.1111/tbed.13911. Epub 2020 Dec 5.	Chiuya T	Transbound Emerg Dis	2021	2020-11-03	10.1111/tbed.13911
/	388	The Provider Role and Perspective in the Denial of Family Planning Services to Women in Malawi: A Mixed-Methods Study	Peterson JM, Bendabenda J, Mboma A, Chen M, Stanback J, Gunnlaugsson G.	Int J Environ Res Public Health. 2022 Mar 5;19(5):3076. doi: 10.3390/ijerph19053076.	Peterson JM	Int J Environ Res Public Health	2022	2022-03-10	10.3390/ijerph19053076
/	389	WTO must ban harmful fisheries subsidies	Sumaila UR, Skerritt DJ, Schuhbauer A, Villasante S, Cisneros-Montemayor AM, Sinan H, Burnside D, Abdallah PR, Abe K, Addo KA, Adelsheim J, Adewumi IJ, Adeyemo OK, Adger N, Adotey J, Advani S, Afrin Z, Aheto D, Akintola SL, Akpalu W, Alam L, Alava JJ, Allison EH, Amon DJ, Anderies JM, Anderson CM, Andrews E, Angelini R, Anna Z, Antweiler W, Arizi EK, Armitage D, Arthur RI, Asare N, Asche F, Asied…	Science. 2021 Oct 29;374(6567):544. doi: 10.1126/science.abm1680. Epub 2021 Oct 28.	Sumaila UR	Science	2021	2021-10-28	10.1126/science.abm1680
/	390	Nutritional Influences on the Health of Women and Children in Cabo Delgado, Mozambique: A Qualitative Study	Lusambili A, Naanyu V, Manda G, Mossman L, Wisofschi S, Pell R, Jadavji S, Obure J, Temmerman M.	Int J Environ Res Public Health. 2020 Aug 27;17(17):6205. doi: 10.3390/ijerph17176205.	Lusambili A	Int J Environ Res Public Health	2020	2020-09-02	10.3390/ijerph17176205
/	391	Resilience from the ground up: how are local resilience perceptions and global frameworks aligned?	Beauchamp E, Abdella J, Fisher S, McPeak J, Patnaik H, Koulibaly P, Cissé D, Touré M, Bocoum A, Ndao M, Deme Y, Gueye B.	Disasters. 2019 Apr;43 Suppl 3(Suppl 3):S295-S317. doi: 10.1111/disa.12342.	Beauchamp E	Disasters	2019	2019-04-05	10.1111/disa.12342
/	392	Life Cycle Thinking for the environmental and financial assessment of rice management systems in the Senegal River Valley	Escobar N, Bautista I, Peña N, Fenollosa ML, Osca JM, Sanjuán N.	J Environ Manage. 2022 May 15;310:114722. doi: 10.1016/j.jenvman.2022.114722. Epub 2022 Feb 22.	Escobar N	J Environ Manage	2022	2022-02-26	10.1016/j.jenvman.2022.114722
/	393	Are home gardening programs a sustainable way to improve nutrition? Lessons from a cluster-randomized controlled trial in Rufiji, Tanzania	Blakstad MM, Mosha D, Bliznashka L, Bellows AL, Canavan CR, Yussuf MH, Mlalama K, Madzorera I, Chen JT, Noor RA, Kinabo J, Masanja H, Fawzi WW.	Food Policy. 2022 May;109:102248. doi: 10.1016/j.foodpol.2022.102248. Epub 2022 Mar 21.	Blakstad MM	Food Policy	2022	2022-04-18	10.1016/j.foodpol.2022.102248
/	394	Spatiotemporal dynamics of habitat suitability for the Ethiopian staple crop, Eragrostis tef (teff), under changing climate	Zewudie D, Ding W, Rong Z, Zhao C, Chang Y.	PeerJ. 2021 Mar 22;9:e10965. doi: 10.7717/peerj.10965. eCollection 2021.	Zewudie D	PeerJ	2021	2021-04-08	10.7717/peerj.10965
/	395	Prevalence and Factors Associated with Mental and Emotional Health Outcomes among Africans during the COVID-19 Lockdown Period-A Web-based Cross-Sectional Study	Langsi R, Osuagwu UL, Goson PC, Abu EK, Mashige KP, Ekpenyong B, Ovenseri-Ogbomo GO, Chikasirimobi G T, Miner CA, Ishaya T, Oloruntoba R, Nwaeze O, Charwe DD, Agho KE.	Int J Environ Res Public Health. 2021 Jan 21;18(3):899. doi: 10.3390/ijerph18030899.	Langsi R	Int J Environ Res Public Health	2021	2021-01-26	10.3390/ijerph18030899
/	396	'I know what I should be feeding my child': foodways of primary caregivers of Child Support Grant recipients in South Africa	Zembe-Mkabile W, Sanders D, Ramokolo V, Doherty T.	Glob Health Action. 2022 Dec 31;15(1):2014045. doi: 10.1080/16549716.2021.2014045.	Zembe-Mkabile W	Glob Health Action	2022	2022-02-14	10.1080/16549716.2021.2014045
/	397	Maternal mid-upper arm circumference to predict small for gestational age: Findings in a Zambian cohort	Appiagyei A, Vwalika B, Spelke MB, Conner MG, Mabula-Bwalya CM, Kasaro MP, Honart AW, Kumwenda A, Stringer EM, Stringer JSA, Price JT.	Int J Gynaecol Obstet. 2023 May;161(2):462-469. doi: 10.1002/ijgo.14517. Epub 2022 Oct 31.	Appiagyei A	Int J Gynaecol Obstet	2023	2022-10-20	10.1002/ijgo.14517
/	398	Biofortified Maize Can Improve Quality Protein Intakes among Young Children in Southern Ethiopia	Gunaratna NS, Moges D, De Groote H.	Nutrients. 2019 Jan 18;11(1):192. doi: 10.3390/nu11010192.	Gunaratna NS	Nutrients	2019	2019-01-24	10.3390/nu11010192
/	399	Effect of nutrition awareness on utilization of Orange Fleshed Sweetpotato among vulnerable populations in Kenya	Mulwa CK, Heck S, Maru J, Mwema J, Campos H.	Food Secur. 2023;15(2):479-491. doi: 10.1007/s12571-022-01326-4. Epub 2022 Dec 19.	Mulwa CK	Food Secur	2023	2022-12-26	10.1007/s12571-022-01326-4
s	400	CASH TRANSFERS ENABLE HOUSEHOLDS TO COPE WITH AGRICULTURAL PRODUCTION AND PRICE SHOCKS: EVIDENCE FROM ZAMBIA	Lawlor K, Handa S, Seidenfeld D; Zambia Cash Transfer Evaluation Team.	J Dev Stud. 2019;55(2):209-226. doi: 10.1080/00220388.2017.1393519. Epub 2017 Nov 6.	Lawlor K	J Dev Stud	2019	2019-06-20	10.1080/00220388.2017.1393519
/	401	Pellagra, a re-emerging disease: a case report of a girl from a community ravaged by insurgency	Usman AB, Emmanuel P, Manchan DB, Chinyere A, Onimisi OE, Yakubu M, Hirayama K.	Pan Afr Med J. 2019 Jul 12;33:195. doi: 10.11604/pamj.2019.33.195.17494. eCollection 2019.	Usman AB	Pan Afr Med J	2019	2019-11-07	10.11604/pamj.2019.33.195.17494
/	402	Effect of nutritional education on anthropometric deficits among pre-school aged children in south West Ethiopia: quasi-experimental study	Bidira K, Tamiru D, Belachew T.	Ital J Pediatr. 2022 Jan 15;48(1):8. doi: 10.1186/s13052-022-01201-0.	Bidira K	Ital J Pediatr	2022	2022-01-16	10.1186/s13052-022-01201-0
/	403	Mapping land suitability for informal, small-scale irrigation development using spatial modelling and machine learning in the Upper East Region, Ghana	Akpoti K, Higginbottom TP, Foster T, Adhikari R, Zwart SJ.	Sci Total Environ. 2022 Jan 10;803:149959. doi: 10.1016/j.scitotenv.2021.149959. Epub 2021 Aug 27.	Akpoti K	Sci Total Environ	2022	2021-09-06	10.1016/j.scitotenv.2021.149959
/	404	Loss and Gain of Gut Bacterial Phylotype Symbionts in Afrotropical Stingless Bee Species (Apidae: Meliponinae)	Tola YH, Waweru JW, Ndungu NN, Nkoba K, Slippers B, Paredes JC.	Microorganisms. 2021 Nov 24;9(12):2420. doi: 10.3390/microorganisms9122420.	Tola YH	Microorganisms	2021	2021-12-24	10.3390/microorganisms9122420
/	405	Comparison of Two Approaches for the Metataxonomic Analysis of the Human Milk Microbiome	Ruiz L, Alba C, García-Carral C, Jiménez EA, Lackey KA, McGuire MK, Meehan CL, Foster J, Sellen DW, Kamau-Mbuthia EW, Kamundia EW, Mbugua S, Moore SE, Prentice AM, Gindola K D, Otoo GE, Pareja RG, Bode L, McGuire MA, Williams JE, Rodríguez JM.	Front Cell Infect Microbiol. 2021 Mar 25;11:622550. doi: 10.3389/fcimb.2021.622550. eCollection 2021.	Ruiz L	Front Cell Infect Microbiol	2021	2021-04-12	10.3389/fcimb.2021.622550
/	406	Factors affecting willingness to comply with public health measures during the pandemic among sub-Sahara Africans	Nwaeze O, Langsi R, Osuagwu UL, Oloruntoba R, Ovenseri-Ogbomo GO, Abu EK, Chikasirimobi G T, Charwe DD, Ekpenyong B, Mashige KP, Goson PC, Ishaya T, Agho K.	Afr Health Sci. 2021 Dec;21(4):1629-1639. doi: 10.4314/ahs.v21i4.17.	Nwaeze O	Afr Health Sci	2021	2022-03-14	10.4314/ahs.v21i4.17
/	407	What humanity should eat to stay healthy and save the planet	Vaidyanathan G.	Nature. 2021 Dec;600(7887):22-25. doi: 10.1038/d41586-021-03565-5.	Vaidyanathan G	Nature	2021	2021-12-02	10.1038/d41586-021-03565-5
/	408	Social Stratification, Diet Diversity and Malnutrition among Preschoolers: A Survey of Addis Ababa, Ethiopia	Berhane HY, Jirström M, Abdelmenan S, Berhane Y, Alsanius B, Trenholm J, Ekström EC.	Nutrients. 2020 Mar 7;12(3):712. doi: 10.3390/nu12030712.	Berhane HY	Nutrients	2020	2020-03-12	10.3390/nu12030712
/	409	Do we need more drought for better nutrition? The effect of precipitation on nutrient concentration in East African food crops	Fischer S, Hilger T, Piepho HP, Jordan I, Cadisch G.	Sci Total Environ. 2019 Mar 25;658:405-415. doi: 10.1016/j.scitotenv.2018.12.181. Epub 2018 Dec 13.	Fischer S	Sci Total Environ	2019	2018-12-23	10.1016/j.scitotenv.2018.12.181
/	410	State of ex situ conservation of landrace groups of 25 major crops	Ramirez-Villegas J, Khoury CK, Achicanoy HA, Diaz MV, Mendez AC, Sosa CC, Kehel Z, Guarino L, Abberton M, Aunario J, Awar BA, Alarcon JC, Amri A, Anglin NL, Azevedo V, Aziz K, Capilit GL, Chavez O, Chebotarov D, Costich DE, Debouck DG, Ellis D, Falalou H, Fiu A, Ghanem ME, Giovannini P, Goungoulou AJ, Gueye B, Hobyb AE, Jamnadass R, Jones CS, Kpeki B, Lee JS, McNally KL, Muchugi A, Ndjiondjop MN,…	Nat Plants. 2022 May;8(5):491-499. doi: 10.1038/s41477-022-01144-8. Epub 2022 May 9.	Ramirez-Villegas J	Nat Plants	2022	2022-05-09	10.1038/s41477-022-01144-8
/	411	Indigenous Crop Production for Sustainable Livelihoods: a Case of uninga in the Rural Areas of South-Eastern Zimbabwe	Muyambo T, Shava S.	Int J Community Wellbeing. 2021;4(3):443-454. doi: 10.1007/s42413-020-00102-6. Epub 2020 Nov 27.	Muyambo T	Int J Community Wellbeing	2021	2021-11-01	10.1007/s42413-020-00102-6
/	412	SNP rs6564851 in the BCO1 Gene Is Associated with Varying Provitamin a Plasma Concentrations but Not with Retinol Concentrations among Adolescents from Rural Ghana	Graßmann S, Pivovarova-Ramich O, Henze A, Raila J, Ampem Amoako Y, King Nyamekye R, Bedu-Addo G, Mockenhaupt FP, Schulze MB, Danquah I.	Nutrients. 2020 Jun 16;12(6):1786. doi: 10.3390/nu12061786.	Graßmann S	Nutrients	2020	2020-06-21	10.3390/nu12061786
s	413	Effectiveness of Pfumvudza as a resilient strategy against drought impacts in rural communities of Zimbabwe	Mavesere F, Dzawanda B.	GeoJournal. 2023;88(3):3455-3470. doi: 10.1007/s10708-022-10812-3. Epub 2022 Dec 28.	Mavesere F	GeoJournal	2023	2023-01-02	10.1007/s10708-022-10812-3
/	414	Extended Prophylaxis With Nevirapine Does Not Affect Growth in HIV-Exposed Infants	Onyango-Makumbi C, Owora AH, Mwiru RS, Mwatha A, Young AM, Moodley D, Coovadia HM, Stranix-Chibanda L, Manji K, Maldonado Y, Richardson P, Andrew P, George K, Fawzi W, Fowler MG.	J Acquir Immune Defic Syndr. 2019 Dec 1;82(4):377-385. doi: 10.1097/QAI.0000000000002145.	Onyango-Makumbi C	J Acquir Immune Defic Syndr	2019	2019-10-01	10.1097/QAI.0000000000002145
/	415	Characteristics of Distinct Dietary Patterns in Rural Bangladesh: Nutrient Adequacy and Vulnerability to Shocks	Ali Z, Scheelbeek PFD, Sanin KI, Thomas TS, Ahmed T, Prentice AM, Green R.	Nutrients. 2021 Jun 15;13(6):2049. doi: 10.3390/nu13062049.	Ali Z	Nutrients	2021	2021-07-02	10.3390/nu13062049
lo	416	Long-term impact of West African food system responses to COVID-19	Ali Z, Green R, Zougmoré RB, Mkuhlani S, Palazzo A, Prentice AM, Haines A, Dangour AD, Scheelbeek PF.	Nat Food. 2020 Dec;1:768-770. doi: 10.1038/s43016-020-00191-8. Epub 2020 Nov 19.	Ali Z	Nat Food	2020	2021-04-08	10.1038/s43016-020-00191-8
/	417	Poor mental health of livestock farmers in Africa: a mixed methods case study from Ghana	Nuvey FS, Kreppel K, Nortey PA, Addo-Lartey A, Sarfo B, Fokou G, Ameme DK, Kenu E, Sackey S, Addo KK, Afari E, Chibanda D, Bonfoh B.	BMC Public Health. 2020 Jun 1;20(1):825. doi: 10.1186/s12889-020-08949-2.	Nuvey FS	BMC Public Health	2020	2020-06-04	10.1186/s12889-020-08949-2
/	418	Risk factors of stunting and wasting in Somali pre-school age children: results from the 2019 Somalia micronutrient survey	Donkor WES, Mbai J, Sesay F, Ali SI, Woodruff BA, Hussein SM, Mohamud KM, Muse A, Mohamed WS, Mohamoud AM, Mohamud FM, Petry N, Galvin M, Wegmüller R, Rohner F, Katambo Y, Wirth JP.	BMC Public Health. 2022 Feb 9;22(1):264. doi: 10.1186/s12889-021-12439-4.	Donkor WES	BMC Public Health	2022	2022-02-10	10.1186/s12889-021-12439-4
/	419	The Kathmandu Declaration on Global CVD/Hypertension Research and Implementation Science: A Framework to Advance Implementation Research for Cardiovascular and Other Noncommunicable Diseases in Low- and Middle-Income Countries	Aifah A, Iwelunmor J, Akwanalo C, Allison J, Amberbir A, Asante KP, Baumann A, Brown A, Butler M, Dalton M, Davila-Roman V, Fitzpatrick AL, Fort M, Goldberg R, Gondwe A, Ha D, He J, Hosseinipour M, Irazola V, Kamano J, Karengera S, Karmacharya BM, Koju R, Maharjan R, Mohan S, Mutabazi V, Mutimura E, Muula A, Narayan KMV, Nguyen H, Njuguna B, Nyirenda M, Ogedegbe G, van Oosterhout J, Onakomaiya D,…	Glob Heart. 2019 Jun;14(2):103-107. doi: 10.1016/j.gheart.2019.05.006.	Aifah A	Glob Heart	2019	2019-07-21	10.1016/j.gheart.2019.05.006
/	420	Drivers of Post-Harvest Aflatoxin Contamination: Evidence Gathered from Knowledge Disparities and Field Surveys of Maize Farmers in the Rift Valley Region of Kenya	Gachara G, Suleiman R, El Kadili S, Ait Barka E, Kilima B, Lahlali R.	Toxins (Basel). 2022 Sep 3;14(9):618. doi: 10.3390/toxins14090618.	Gachara G	Toxins (Basel)	2022	2022-09-22	10.3390/toxins14090618
？pa	421	The impact of COVID-19 control measures on social contacts and transmission in Kenyan informal settlements	Quaife M, van Zandvoort K, Gimma A, Shah K, McCreesh N, Prem K, Barasa E, Mwanga D, Kangwana B, Pinchoff J; CMMID COVID-19 Working Group; Edmunds WJ, Jarvis CI, Austrian K.	BMC Med. 2020 Oct 5;18(1):316. doi: 10.1186/s12916-020-01779-4.	Quaife M	BMC Med	2020	2020-10-05	10.1186/s12916-020-01779-4
/	422	Thermoregulatory differences in African mole-rat species from disparate habitats: Responses and limitations	McGowan NE, Scantlebury DM, Bennett NC, Maule AG, Marks NJ.	J Therm Biol. 2020 Feb;88:102495. doi: 10.1016/j.jtherbio.2019.102495. Epub 2019 Dec 27.	McGowan NE	J Therm Biol	2020	2020-03-04	10.1016/j.jtherbio.2019.102495
/	423	Seasonal Variations of Spodoptera frugiperda Host Plant Diversity and Parasitoid Complex in Southern and Central Benin	Winsou JK, Tepa-Yotto GT, Thunes KH, Meadow R, Tamò M, Sæthre MG.	Insects. 2022 May 24;13(6):491. doi: 10.3390/insects13060491.	Winsou JK	Insects	2022	2022-06-23	10.3390/insects13060491
/	424	Farmer-Led Irrigation and its Impacts on Smallholder Farmers' Crop Income: Evidence from Southern Tanzania	Osewe M, Liu A, Njagi T.	Int J Environ Res Public Health. 2020 Feb 26;17(5):1512. doi: 10.3390/ijerph17051512.	Osewe M	Int J Environ Res Public Health	2020	2020-03-01	10.3390/ijerph17051512
/	425	Household food insecurity is associated with child's dietary diversity score among primary school children in two districts in Ghana	Antwi J, Quaidoo E, Ohemeng A, Bannerman B.	Food Nutr Res. 2022 Jan 7;66. doi: 10.29219/fnr.v66.7715. eCollection 2022.	Antwi J	Food Nutr Res	2022	2022-02-10	10.29219/fnr.v66.7715
/	426	Healthcare Professionals' Knowledge of Pharmacogenetics and Attitudes Towards Antimicrobial Utilization in Zambia: Implications for a Precision Medicine Approach to Reducing Antimicrobial Resistance	Mufwambi W, Stingl J, Masimirembwa C, Manasa J, Nhachi C, Stadler N, Mwila C, Kalungia AC, Mukosha M, Mutiti CS, Kamoto A, Kaonga P, Godman B, Munkombwe D.	Front Pharmacol. 2021 Jan 12;11:551522. doi: 10.3389/fphar.2020.551522. eCollection 2020.	Mufwambi W	Front Pharmacol	2021	2021-01-29	10.3389/fphar.2020.551522
/	427	The Nutritional Profiles of Five Important Edible Insect Species From West Africa-An Analytical and Literature Synthesis	Anankware JP, Roberts BJ, Cheseto X, Osuga I, Savolainen V, Collins CM.	Front Nutr. 2021 Dec 3;8:792941. doi: 10.3389/fnut.2021.792941. eCollection 2021.	Anankware JP	Front Nutr	2021	2021-12-20	10.3389/fnut.2021.792941
/	428	Association between multivitamin supplementation and mortality among patients with Ebola virus disease: An international multisite cohort study	Yam D, Aluisio AR, Perera SM, Peters JL, Cho DK, Kennedy SB, Massaquoi M, Sahr F, Smit MA, Locks L, Liu T, Levine AC.	Afr J Emerg Med. 2020 Mar;10(1):23-29. doi: 10.1016/j.afjem.2019.11.001. Epub 2020 Jan 3.	Yam D	Afr J Emerg Med	2020	2020-03-13	10.1016/j.afjem.2019.11.001
/	429	Carbohydrate-dense snacks are a key feature of the nutrition transition among Ghanaian adults - findings from the RODAM study	Assmus F, Galbete C, Knueppel S, Schulze MB, Beune E, Meeks K, Nicolaou M, Amoah S, Agyemang C, Klipstein-Grobusch K, Bahendeka S, Spranger J, Mockenhaupt FP, Smeeth L, Stronks K, Danquah I.	Food Nutr Res. 2021 May 6;65. doi: 10.29219/fnr.v65.5435. eCollection 2021.	Assmus F	Food Nutr Res	2021	2021-09-13	10.29219/fnr.v65.5435
/	430	Emergence of High Pathogenicity Avian Influenza Virus H5N1 Clade 2.3.4.4b in Wild Birds and Poultry in Botswana	Letsholo SL, James J, Meyer SM, Byrne AMP, Reid SM, Settypalli TBK, Datta S, Oarabile L, Kemolatlhe O, Pebe KT, Mafonko BR, Kgotlele TJ, Kumile K, Modise B, Thanda C, Nyange JFC, Marobela-Raborokgwe C, Cattoli G, Lamien CE, Brown IH, Dundon WG, Banyard AC.	Viruses. 2022 Nov 22;14(12):2601. doi: 10.3390/v14122601.	Letsholo SL	Viruses	2022	2022-12-23	10.3390/v14122601
/	431	Household Processing Methods and Their Impact on Bioactive Compounds and Antioxidant Activities of Sweetpotato Genotypes of Varying Storage Root Flesh Colours	Amagloh FC, Kaaya AN, Tumuhimbise GA, Katungisa A, Amagloh FK, Yada B.	Antioxidants (Basel). 2022 Sep 21;11(10):1867. doi: 10.3390/antiox11101867.	Amagloh FC	Antioxidants (Basel)	2022	2022-10-27	10.3390/antiox11101867
/	432	Documenting the absence of bovine brucellosis in dairy cattle herds in the southern region of Malawi and the associated knowledge, attitudes and practices of farmers	Kothowa JP, Mfune RL, Godfroid J, Hang'Ombe BM, Simuunza M, Muma JB.	J S Afr Vet Assoc. 2021 Aug 3;92(0):e1-e7. doi: 10.4102/jsava.v92i0.2130.	Kothowa JP	J S Afr Vet Assoc	2021	2021-09-03	10.4102/jsava.v92i0.2130
/	433	Nutritional status of sub-Saharans residing in the city of El Jadida - Morocco: weight in relation to socio-economic status	Daif H, Chamlal H, Barakat I, El Ayachi M, Belahsen R.	Rocz Panstw Zakl Hig. 2021;72(4):409-418. doi: 10.32394/rpzh.2021.0184.	Daif H	Rocz Panstw Zakl Hig	2021	2021-12-20	10.32394/rpzh.2021.0184
/	434	Pro-vitamin A carotenoids in East African highland banana and other Musa cultivars grown in Uganda	Mbabazi R, Harding R, Khanna H, Namanya P, Arinaitwe G, Tushemereirwe W, Dale J, Paul JY.	Food Sci Nutr. 2019 Dec 9;8(1):311-321. doi: 10.1002/fsn3.1308. eCollection 2020 Jan.	Mbabazi R	Food Sci Nutr	2019	2020-01-30	10.1002/fsn3.1308
/	435	Retention of Pro-Vitamin A Content in Products from New Biofortified Cassava Varieties	Eyinla TE, Maziya-Dixon B, Alamu OE, Sanusi RA.	Foods. 2019 May 24;8(5):177. doi: 10.3390/foods8050177.	Eyinla TE	Foods	2019	2019-05-30	10.3390/foods8050177
/	436	Spatial analysis of urine zinc (Zn) concentration for women of reproductive age and school age children in Malawi	Phiri FP, Ander EL, Lark RM, Joy EJM, Kalimbira AA, Suchdev PS, Gondwe J, Hamilton EM, Watts MJ, Broadley MR.	Environ Geochem Health. 2021 Jan;43(1):259-271. doi: 10.1007/s10653-020-00700-5. Epub 2020 Aug 30.	Phiri FP	Environ Geochem Health	2021	2020-08-31	10.1007/s10653-020-00700-5
/	437	Impact of the First Wave of the COVID-19 Pandemic on HIV/AIDS Programming in Kenya: Evidence from Kibera Informal Settlement and COVID-19 Hotspot Counties	Muhula S, Opanga Y, Oramisi V, Ngugi C, Ngunu C, Carter J, Marita E, Osur J, Memiah P.	Int J Environ Res Public Health. 2021 Jun 3;18(11):6009. doi: 10.3390/ijerph18116009.	Muhula S	Int J Environ Res Public Health	2021	2021-07-02	10.3390/ijerph18116009
/	438	Homing in on Endogenous Badnaviral Elements: Development of Multiplex PCR-DGGE for Detection and Rapid Identification of Badnavirus Sequences in Yam Germplasm	Silva G, Bömer M, Turaki AA, Nkere CK, Kumar PL, Seal SE.	Front Plant Sci. 2022 May 10;13:846989. doi: 10.3389/fpls.2022.846989. eCollection 2022.	Silva G	Front Plant Sci	2022	2022-05-27	10.3389/fpls.2022.846989
/	439	What Does "Good" Community and Public Engagement Look Like? Developing Relationships With Community Members in Global Health Research	Hickey G, Porter K, Tembo D, Rennard U, Tholanah M, Beresford P, Chandler D, Chimbari M, Coldham T, Dikomitis L, Dziro B, Ekiikina PO, Khattak MI, Montenegro CR, Mumba N, Musesengwa R, Nelson E, Nhunzvi C, Ramirez CM, Staniszewska S.	Front Public Health. 2022 Jan 27;9:776940. doi: 10.3389/fpubh.2021.776940. eCollection 2021.	Hickey G	Front Public Health	2022	2022-02-14	10.3389/fpubh.2021.776940
/	440	Influence of COVID-19 on lifestyle behaviors in the Middle East and North Africa Region: a survey of 5896 individuals	Abouzid M, El-Sherif DM, Eltewacy NK, Dahman NBH, Okasha SA, Ghozy S, Islam SMS; EARG Collaborators.	J Transl Med. 2021 Mar 30;19(1):129. doi: 10.1186/s12967-021-02767-9.	Abouzid M	J Transl Med	2021	2021-03-31	10.1186/s12967-021-02767-9
/	441	Is exclusive breastfeeding an option or a necessity in Africa? A pooled study using the deuterium oxide dose-to-mother technique	Mulol H, Coutsoudis A, Amoussa Hounkpatin W, Urio E, Kenguela Wabolou P, Sissinto Y, El-Kari K.	J Public Health Afr. 2020 Apr 29;11(1):932. doi: 10.4081/jphia.2020.932. eCollection 2020 Apr 29.	Mulol H	J Public Health Afr	2020	2020-11-19	10.4081/jphia.2020.932
/	442	Evaluating the Performance of Lateral Flow Devices for Total Aflatoxins with Special Emphasis on Their Robustness under Sub-Saharan Conditions	Cvak B, Warth B, Atehnkeng J, Parich A, Moritz A, Sulyok M, Krska R.	Toxins (Basel). 2021 Oct 20;13(11):742. doi: 10.3390/toxins13110742.	Cvak B	Toxins (Basel)	2021	2021-11-25	10.3390/toxins13110742
/	443	Interannual monsoon wind variability as a key driver of East African small pelagic fisheries	Jebri F, Jacobs ZL, Raitsos DE, Srokosz M, Painter SC, Kelly S, Roberts MJ, Scott L, Taylor SFW, Palmer M, Kizenga H, Shaghude Y, Wihsgott J, Popova E.	Sci Rep. 2020 Aug 6;10(1):13247. doi: 10.1038/s41598-020-70275-9.	Jebri F	Sci Rep	2020	2020-08-09	10.1038/s41598-020-70275-9
/	444	Children born during the hunger season are at a higher risk of severe acute malnutrition: Findings from a Guinea Sahelian ecological zone in Northern Ghana	Nonterah EA, Welaga P, Chatio ST, Kehoe SH, Ofosu W, Ward KA, Godfrey KM, Oduro AR, Newell ML; as members of the INPreP study group.	Matern Child Nutr. 2022 Apr;18(2):e13313. doi: 10.1111/mcn.13313. Epub 2022 Jan 10.	Nonterah EA	Matern Child Nutr	2022	2022-01-10	10.1111/mcn.13313
/	445	The Sensory Profiles of Flatbreads Made from Sorghum, Cassava, and Cowpea Flour Used as Wheat Flour Alternatives	Dankwa R, Aisala H, Kayitesi E, de Kock HL.	Foods. 2021 Dec 14;10(12):3095. doi: 10.3390/foods10123095.	Dankwa R	Foods	2021	2021-12-24	10.3390/foods10123095
/	446	The contribution of livestock to urban resilience: the case of Bamako, Mali	Crump L, Mauti S, Traoré A, Shaw A, Hattendorf J, Zinsstag J.	Trop Anim Health Prod. 2019 Jan;51(1):7-16. doi: 10.1007/s11250-018-1651-2. Epub 2018 Jun 29.	Crump L	Trop Anim Health Prod	2019	2018-07-01	10.1007/s11250-018-1651-2
/	447	Effective prevention of intimate partner violence through couples training: a randomised controlled trial of Indashyikirwa in Rwanda	Dunkle K, Stern E, Chatterji S, Heise L.	BMJ Glob Health. 2020 Dec;5(12):e002439. doi: 10.1136/bmjgh-2020-002439.	Dunkle K	BMJ Glob Health	2020	2020-12-23	10.1136/bmjgh-2020-002439
/	448	Global Habitat Suitability of Spodoptera frugiperda (JE Smith) (Lepidoptera, Noctuidae): Key Parasitoids Considered for Its Biological Control	Tepa-Yotto GT, Tonnang HEZ, Goergen G, Subramanian S, Kimathi E, Abdel-Rahman EM, Flø D, Thunes KH, Fiaboe KKM, Niassy S, Bruce A, Mohamed SA, Tamò M, Ekesi S, Sæthre MG.	Insects. 2021 Mar 24;12(4):273. doi: 10.3390/insects12040273.	Tepa-Yotto GT	Insects	2021	2021-04-03	10.3390/insects12040273
/	449	Characterization of macro and micro-minerals in cassava leaves from genotypes planted in three different agroecological locations in Nigeria	Alamu EO, Dixon A, Eyinla TE, Maziya-Dixon B.	Heliyon. 2022 Nov 16;8(11):e11618. doi: 10.1016/j.heliyon.2022.e11618. eCollection 2022 Nov.	Alamu EO	Heliyon	2022	2022-11-29	10.1016/j.heliyon.2022.e11618
/	450	Seasonality in associations between dietary diversity scores and nutrient adequacy ratios among pregnant women in rural Malawi - a cross-sectional study	Hjertholm KG, Holmboe-Ottesen G, Iversen PO, Mdala I, Munthali A, Maleta K, Shi Z, Ferguson E, Kamudoni P.	Food Nutr Res. 2019 Feb 27;63. doi: 10.29219/fnr.v63.2712. eCollection 2019.	Hjertholm KG	Food Nutr Res	2019	2019-03-07	10.29219/fnr.v63.2712
/	451	Micro-livestock in smallholder farming systems: the role, challenges and opportunities for cavies in South Kivu, eastern DR Congo	Klapwijk CJ, Schut M, van Asten PJA, Vanlauwe B, Giller KE, Descheemaeker K.	Trop Anim Health Prod. 2020 May;52(3):1167-1177. doi: 10.1007/s11250-019-02112-9. Epub 2019 Nov 22.	Klapwijk CJ	Trop Anim Health Prod	2020	2019-11-24	10.1007/s11250-019-02112-9
/	452	What can COVID-19 teach us about responding to climate change?	Herrero M, Thornton P.	Lancet Planet Health. 2020 May;4(5):e174. doi: 10.1016/S2542-5196(20)30085-1.	Herrero M	Lancet Planet Health	2020	2020-05-23	10.1016/S2542-5196(20)30085-1
/	453	Evidence-informed policy for tackling adverse climate change effects on health: Linking regional and global assessments of science to catalyse action	Fears R, Abdullah KAB, Canales-Holzeis C, Caussy D, Haines A, Harper SL, McNeil JN, Mogwitz J, Ter Meulen V.	PLoS Med. 2021 Jul 20;18(7):e1003719. doi: 10.1371/journal.pmed.1003719. eCollection 2021 Jul.	Fears R	PLoS Med	2021	2021-07-20	10.1371/journal.pmed.1003719
/	454	Predicting the potential global distribution of an invasive alien pest Trioza erytreae (Del Guercio) (Hemiptera: Triozidae)	Aidoo OF, Souza PGC, da Silva RS, Júnior PAS, Picanço MC, Kyerematen R, Sétamou M, Ekesi S, Borgemeister C.	Sci Rep. 2022 Nov 25;12(1):20312. doi: 10.1038/s41598-022-23213-w.	Aidoo OF	Sci Rep	2022	2022-11-26	10.1038/s41598-022-23213-w
/	455	The international humanitarian response to famine in Tigray, Ethiopia:lessons from the Nigerian Civil War, 1967-1970	Phillips JF, Roy CM, Gebregziabher M.	Glob Health Action. 2022 Dec 31;15(1):2107203. doi: 10.1080/16549716.2022.2107203.	Phillips JF	Glob Health Action	2022	2022-09-15	10.1080/16549716.2022.2107203
/	456	Evaluating the Effect of Appropriate Complementary Feeding Practices on Child Growth in Malawi Using Cross-Sectional Data: An Application of Propensity Score Matching	Twabi HS, Manda SOM, Small DS.	Front Nutr. 2021 Nov 18;8:714232. doi: 10.3389/fnut.2021.714232. eCollection 2021.	Twabi HS	Front Nutr	2021	2021-12-06	10.3389/fnut.2021.714232
/	457	Quantitative trait loci and differential gene expression analyses reveal the genetic basis for negatively associated β-carotene and starch content in hexaploid sweetpotato [Ipomoea batatas (L.) Lam.]	Gemenet DC, da Silva Pereira G, De Boeck B, Wood JC, Mollinari M, Olukolu BA, Diaz F, Mosquera V, Ssali RT, David M, Kitavi MN, Burgos G, Felde TZ, Ghislain M, Carey E, Swanckaert J, Coin LJM, Fei Z, Hamilton JP, Yada B, Yencho GC, Zeng ZB, Mwanga ROM, Khan A, Gruneberg WJ, Buell CR.	Theor Appl Genet. 2020 Jan;133(1):23-36. doi: 10.1007/s00122-019-03437-7. Epub 2019 Oct 8.	Gemenet DC	Theor Appl Genet	2020	2019-10-10	10.1007/s00122-019-03437-7
/	458	National incidence, prevalence and disability-adjusted life years (DALYs) of common micronutrient deficiencies in Ethiopia from 1990 to 2017: estimates from the global burden of diseases study	Hassen HY, Ali JH, Gebreyesus SH, Endris BS, Temesgen AM.	Glob Health Action. 2020 Dec 31;13(1):1776507. doi: 10.1080/16549716.2020.1776507.	Hassen HY	Glob Health Action	2020	2020-07-04	10.1080/16549716.2020.1776507
/	459	The Broader Economic Value of School Feeding Programs in Low- and Middle-Income Countries: Estimating the Multi-Sectoral Returns to Public Health, Human Capital, Social Protection, and the Local Economy	Verguet S, Limasalle P, Chakrabarti A, Husain A, Burbano C, Drake L, Bundy DAP.	Front Public Health. 2020 Dec 3;8:587046. doi: 10.3389/fpubh.2020.587046. eCollection 2020.	Verguet S	Front Public Health	2020	2020-12-21	10.3389/fpubh.2020.587046
/	460	Genomic Resources to Guide Improvement of the Shea Tree	Hale I, Ma X, Melo ATO, Padi FK, Hendre PS, Kingan SB, Sullivan ST, Chen S, Boffa JM, Muchugi A, Danquah A, Barnor MT, Jamnadass R, Van de Peer Y, Van Deynze A.	Front Plant Sci. 2021 Sep 9;12:720670. doi: 10.3389/fpls.2021.720670. eCollection 2021.	Hale I	Front Plant Sci	2021	2021-09-27	10.3389/fpls.2021.720670
/	461	Effects of the COVID-19 Pandemic on Health Behaviors of Higher Education Students in Ghana: A Cross-Sectional Study	Amoako M, Amoah-Agyei F, Mensah GO, Du C, Sergin S, Fenton JI, Tucker RM.	Int J Environ Res Public Health. 2022 Dec 8;19(24):16442. doi: 10.3390/ijerph192416442.	Amoako M	Int J Environ Res Public Health	2022	2022-12-23	10.3390/ijerph192416442
/	462	Nutritional Properties of Ogi Powder and Sensory Perception of Ogi Porridge Made From Synthetic Provitamin: A Maize Genotype	Akinsola OT, Alamu EO, Otegbayo BO, Menkir A, Maziya-Dixon B.	Front Nutr. 2021 Jun 25;8:685004. doi: 10.3389/fnut.2021.685004. eCollection 2021.	Akinsola OT	Front Nutr	2021	2021-07-12	10.3389/fnut.2021.685004
/	463	Crop climate suitability mapping on the cloud: a geovisualization application for sustainable agriculture	Peter BG, Messina JP, Lin Z, Snapp SS.	Sci Rep. 2020 Sep 23;10(1):15487. doi: 10.1038/s41598-020-72384-x.	Peter BG	Sci Rep	2020	2020-09-24	10.1038/s41598-020-72384-x
/	464	Island Hopping through Urban Filters: Anthropogenic Habitats and Colonized Landscapes Alter Morphological and Performance Traits of an Invasive Amphibian	Baxter-Gilbert J, Riley JL, Wagener C, Baider C, Florens FBV, Kowalski P, Campbell M, Measey J.	Animals (Basel). 2022 Sep 23;12(19):2549. doi: 10.3390/ani12192549.	Baxter-Gilbert J	Animals (Basel)	2022	2022-10-14	10.3390/ani12192549
/	465	Validation and Optimization of Host Immunological Bio-Signatures for a Point-of-Care Test for TB Disease	Mutavhatsindi H, van der Spuy GD, Malherbe ST, Sutherland JS, Geluk A, Mayanja-Kizza H, Crampin AC, Kassa D, Howe R, Mihret A, Sheehama JA, Nepolo E, Günther G, Dockrell HM, Corstjens PLAM, Stanley K, Walzl G, Chegou NN; AE-TBC ScreenTB Consortia.	Front Immunol. 2021 Feb 26;12:607827. doi: 10.3389/fimmu.2021.607827. eCollection 2021.	Mutavhatsindi H	Front Immunol	2021	2021-03-15	10.3389/fimmu.2021.607827
/	466	Factors Associated with the Early Initiation of Breastfeeding in Economic Community of West African States (ECOWAS)	Ezeh OK, Ogbo FA, Stevens GJ, Tannous WK, Uchechukwu OL, Ghimire PR, Agho KE; Global Maternal and Child Health Research Collaboration (GloMACH).	Nutrients. 2019 Nov 14;11(11):2765. doi: 10.3390/nu11112765.	Ezeh OK	Nutrients	2019	2019-11-20	10.3390/nu11112765
/	467	Public Health Surveillance for Adverse Events Following COVID-19 Vaccination in Africa	Anjorin AA, Odetokun IA, Nyandwi JB, Elnadi H, Awiagah KS, Eyedo J, Abioye AI, Gachara G, Maisara AM, Razouqi Y, Yusuf Mohamud MF, Mhgoob ZE, Ajayi T, Ntirenganya L, Saibu M, Salako BL, Elelu N, Wright KO, Fasina FO, Mosbah R.	Vaccines (Basel). 2022 Apr 1;10(4):546. doi: 10.3390/vaccines10040546.	Anjorin AA	Vaccines (Basel)	2022	2022-04-23	10.3390/vaccines10040546
/	468	Growth performance, biochemical and haematological parameters of BALB/c mice fed on staple grains and bee larvae (Apis Mellifera) blended complementary foods	Mekuria SA, Kinyuru JN, Mokua BK, Tenagashaw MW.	Heliyon. 2022 Feb 24;8(2):e09003. doi: 10.1016/j.heliyon.2022.e09003. eCollection 2022 Feb.	Mekuria SA	Heliyon	2022	2022-03-04	10.1016/j.heliyon.2022.e09003
/	469	Biodiversity of Aflatoxigenic Aspergillus Species in Dairy Feeds in Bulawayo, Zimbabwe	Nleya N, Ngoma L, Adetunji MC, Mwanza M.	Front Microbiol. 2021 Jan 21;11:599605. doi: 10.3389/fmicb.2020.599605. eCollection 2020.	Nleya N	Front Microbiol	2021	2021-02-08	10.3389/fmicb.2020.599605
/	470	Qualitative Accounts of School-Aged Children's Diets during the COVID-19 Pandemic in Rural, Central, Kenya	Jarman M, Zeidler H, Shapiro L, Clarke R, Mooya H, Simatende B, Matthews D, Koteng G, Wadende P, Farrow C.	Nutrients. 2021 Oct 9;13(10):3543. doi: 10.3390/nu13103543.	Jarman M	Nutrients	2021	2021-10-23	10.3390/nu13103543
/	471	High burden of co-morbidity and mortality among severely malnourished children admitted to outpatient therapeutic programme facilities in the conflict setting of Borno, Nigeria: a retrospective review	Chamla D, Oladeji O, Maduanusi I, Mele S, Mshelia H, Safi N.	Public Health Nutr. 2019 Jul;22(10):1786-1793. doi: 10.1017/S1368980018003968. Epub 2019 Feb 11.	Chamla D	Public Health Nutr	2019	2019-02-12	10.1017/S1368980018003968
/	472	Histopathological characterization of lung tumours at the University Teaching Hospital, Lusaka, Zambia: a pilot study	Tembo MJ, Kayamba V, Zulu E.	Afr Health Sci. 2022 Dec;22(4):31-36. doi: 10.4314/ahs.v22i4.5.	Tembo MJ	Afr Health Sci	2022	2023-04-24	10.4314/ahs.v22i4.5
pa	473	Improved storage mitigates vulnerability to food-supply shocks in smallholder agriculture during the COVID-19 pandemic	Huss M, Brander M, Kassie M, Ehlert U, Bernauer T.	Glob Food Sec. 2021 Mar;28:100468. doi: 10.1016/j.gfs.2020.100468. Epub 2020 Dec 9.	Huss M	Glob Food Sec	2021	2022-12-26	10.1016/j.gfs.2020.100468
/	474	Socio-economic predictors, soil fertility knowledge domains and strategies for sustainable maize intensification in Embu County, Kenya	Mucheru-Muna MW, Ada MA, Mugwe JN, Mairura FS, Mugi-Ngenga E, Zingore S, Mutegi JK.	Heliyon. 2021 Feb 24;7(2):e06345. doi: 10.1016/j.heliyon.2021.e06345. eCollection 2021 Feb.	Mucheru-Muna MW	Heliyon	2021	2021-03-08	10.1016/j.heliyon.2021.e06345
/	475	Socio-demographic and epidemiological consideration of Africa's COVID-19 response: what is the possible pandemic course?	Gaye B, Khoury S, Cene CW, Kingue S, N'Guetta R, Lassale C, Baldé D, Diop IB, Dowd JB, Mills MC, Jouven X.	Nat Med. 2020 Jul;26(7):996-999. doi: 10.1038/s41591-020-0960-y.	Gaye B	Nat Med	2020	2020-06-13	10.1038/s41591-020-0960-y
/	476	Nutritional Quality of Four Novel Porridge Products Blended with Edible Cricket (Scapsipedus icipe) Meal for Food	Maiyo NC, Khamis FM, Okoth MW, Abong GO, Subramanian S, Egonyu JP, Xavier C, Ekesi S, Omuse ER, Nakimbugwe D, Ssepuuya G, Ghemoh CJ, Tanga CM.	Foods. 2022 Apr 5;11(7):1047. doi: 10.3390/foods11071047.	Maiyo NC	Foods	2022	2022-04-12	10.3390/foods11071047
/	477	Application of data fusion modeling for the prediction of auxin response elements in Zea mays for food security purposes	Sghaier N, Ayed RB, Rebai A.	Genomics Inform. 2022 Dec;20(4):e45. doi: 10.5808/gi.22056. Epub 2022 Dec 30.	Sghaier N	Genomics Inform	2022	2023-01-08	10.5808/gi.22056
/	478	Discontinuation of healthcare and factors associated to mortality among severe acute malnourished children under five years in healthcare and nutritional care settings	Compaoré EWR, Kiemdé MEW, Souho T, Ouedraogo O, Pietra V, Agbokou K, Zagre N, Amouzou KE, Dicko MH.	Clin Nutr ESPEN. 2021 Jun;43:501-505. doi: 10.1016/j.clnesp.2021.02.013. Epub 2021 Feb 25.	Compaoré EWR	Clin Nutr ESPEN	2021	2021-05-24	10.1016/j.clnesp.2021.02.013
/	479	Genetic Analysis of QTL for Resistance to Maize Lethal Necrosis in Multiple Mapping Populations	Awata LAO, Beyene Y, Gowda M, L M S, Jumbo MB, Tongoona P, Danquah E, Ifie BE, Marchelo-Dragga PW, Olsen M, Ogugo V, Mugo S, Prasanna BM.	Genes (Basel). 2019 Dec 26;11(1):32. doi: 10.3390/genes11010032.	Awata LAO	Genes (Basel)	2019	2020-01-01	10.3390/genes11010032
/	480	Childhood Malnutrition and Association of Lean Mass with Metabolome and Hormone Profile in Later Life	Gonzales GB, Lelijveld N, Bourdon C, Chimwezi E, Nyirenda MJ, Wells JC, Kerac M, Bandsma RHJ.	Nutrients. 2020 Nov 23;12(11):3593. doi: 10.3390/nu12113593.	Gonzales GB	Nutrients	2020	2020-11-26	10.3390/nu12113593
/	481	Multipathogen Analysis of IgA and IgG Antigen Specificity for Selected Pathogens in Milk Produced by Women From Diverse Geographical Regions: The INSPIRE Study	McGuire MK, Randall AZ, Seppo AE, Järvinen KM, Meehan CL, Gindola D, Williams JE, Sellen DW, Kamau-Mbuthia EW, Kamundia EW, Mbugua S, Moore SE, Prentice AM, Foster JA, Otoo GE, Rodríguez JM, Pareja RG, Bode L, McGuire MA, Campo JJ.	Front Immunol. 2021 Feb 11;11:614372. doi: 10.3389/fimmu.2020.614372. eCollection 2020.	McGuire MK	Front Immunol	2021	2021-03-01	10.3389/fimmu.2020.614372
/	482	Draft Genome Sequence of Sweet Pepper Fruit Epiphyte-Associated Bacillus cereus HRT7.7	Mamphogoro TP, Kamutando CN, Maboko MM, Aiyegoro OA, Babalola OO.	Microbiol Resour Announc. 2022 Feb 17;11(2):e0112521. doi: 10.1128/mra.01125-21. Epub 2022 Feb 10.	Mamphogoro TP	Microbiol Resour Announc	2022	2022-02-10	10.1128/mra.01125-21
/	483	Molecular Detection of Coxiella burnetii, Rickettsia africae and Anaplasma Species in Ticks from Domestic Animals in Lesotho	Mahlobo-Shwabede SIC, Zishiri OT, Thekisoe OMM, Makalo MJR.	Pathogens. 2021 Sep 14;10(9):1186. doi: 10.3390/pathogens10091186.	Mahlobo-Shwabede SIC	Pathogens	2021	2021-09-28	10.3390/pathogens10091186
/	484	Effect of microbial inoculation on nutrient turnover and lignocellulose degradation during composting: A meta-analysis	Nigussie A, Dume B, Ahmed M, Mamuye M, Ambaw G, Berhiun G, Biresaw A, Aticho A.	Waste Manag. 2021 Apr 15;125:220-234. doi: 10.1016/j.wasman.2021.02.043. Epub 2021 Mar 9.	Nigussie A	Waste Manag	2021	2021-03-12	10.1016/j.wasman.2021.02.043
/	485	Hydrothermally Treated Soybeans Can Enrich Maize Stiff Porridge (Africa's Main Staple) without Negating Sensory Acceptability	Kalumbi M, Matumba L, Mtimuni B, Mwangwela A, Gama AP.	Foods. 2019 Dec 6;8(12):650. doi: 10.3390/foods8120650.	Kalumbi M	Foods	2019	2019-12-11	10.3390/foods8120650
/	486	Whole-Genome Sequence of Paenibacillus polymyxa Strain SRT9.1, a Promising Plant Growth-Promoting Bacterium	Mamphogoro TP, Kamutando CN, Maboko MM, Babalola OO, Aiyegoro OA.	Microbiol Resour Announc. 2022 Jan 20;11(1):e0109721. doi: 10.1128/mra.01097-21. Epub 2022 Jan 20.	Mamphogoro TP	Microbiol Resour Announc	2022	2022-01-20	10.1128/mra.01097-21
？cc/co	487	Within-Season Changes in Land-Use Impact Pest Abundance in Smallholder African Cassava Production Systems	Kalyebi A, Macfadyen S, Hulthen A, Ocitti P, Jacomb F, Tay WT, Colvin J, De Barro P.	Insects. 2021 Mar 22;12(3):269. doi: 10.3390/insects12030269.	Kalyebi A	Insects	2021	2021-04-03	10.3390/insects12030269
/	488	Estimating the Double Burden of Malnutrition among 595,975 Children in 65 Low- and Middle-Income Countries: A Meta-Analysis of Demographic and Health Surveys	Akombi BJ, Chitekwe S, Sahle BW, Renzaho AMN.	Int J Environ Res Public Health. 2019 Aug 13;16(16):2886. doi: 10.3390/ijerph16162886.	Akombi BJ	Int J Environ Res Public Health	2019	2019-08-16	10.3390/ijerph16162886
/	489	Persistence of the inverse care law in maternal health service utilization: An examination of antenatal care and hospital delivery in Ghana	Jonah CMP.	J Public Health Afr. 2020 Mar 20;10(2):1118. doi: 10.4081/jphia.2019.1118. eCollection 2019 Dec 31.	Jonah CMP	J Public Health Afr	2020	2020-04-08	10.4081/jphia.2019.1118
/	490	Commentary: Mechanisms of kwashiorkor-associated immune suppression: Insights from human, mouse, and pig studies	Gonzales GB, Bourke CD, Sturgeon JP, Njunge JM, Robertson RC, Kelly PM, Berkley JA.	Front Immunol. 2022 Jul 25;13:959465. doi: 10.3389/fimmu.2022.959465. eCollection 2022.	Gonzales GB	Front Immunol	2022	2022-08-12	10.3389/fimmu.2022.959465
/	491	Upper arm length along with mid-upper arm circumference to enhance wasting prevalence estimation and diagnosis: sensitivity and specificity in 6-59-months-old children	Barro M, Baro MD, Cisse D, Zagre N, Ba T, Neff Baro S, Diagana Y.	Fam Med Community Health. 2021 Jun;9(2):e000748. doi: 10.1136/fmch-2020-000748.	Barro M	Fam Med Community Health	2021	2021-06-05	10.1136/fmch-2020-000748
/	492	Building on a decade of progress in water, sanitation and hygiene to control, eliminate and eradicate neglected tropical diseases	Boisson S, Wohlgemuth L, Yajima A, Peralta G, Obiageli N, Matendechero S, Baayenda G, Seife F, Hamilton H, Chase C, Barry FBM, Solomon AW, Velleman Y.	Trans R Soc Trop Med Hyg. 2021 Jan 28;115(2):185-187. doi: 10.1093/trstmh/trab001.	Boisson S	Trans R Soc Trop Med Hyg	2021	2021-01-28	10.1093/trstmh/trab001
/	493	Associations between Household-Level Exposures and All-Cause Diarrhea and Pathogen-Specific Enteric Infections in Children Enrolled in Five Sentinel Surveillance Studies	Colston JM, Faruque ASG, Hossain MJ, Saha D, Kanungo S, Mandomando I, Nisar MI, Zaidi AKM, Omore R, Breiman RF, Sow SO, Roose A, Levine MM, Kotloff KL, Ahmed T, Bessong P, Bhutta Z, Mduma E, Penatero Yori P, Sunder Shrestha P, Olortegui MP, Kang G, Lima AAM, Humphrey J, Prendergast A, Schiaffino F, Zaitchik BF, Kosek MN.	Int J Environ Res Public Health. 2020 Nov 2;17(21):8078. doi: 10.3390/ijerph17218078.	Colston JM	Int J Environ Res Public Health	2020	2020-11-05	10.3390/ijerph17218078
/	494	Long-term (64 years) annual burning lessened soil organic carbon and nitrogen content in a humid subtropical grassland	Abdalla K, Chivenge P, Ciais P, Chaplot V.	Glob Chang Biol. 2021 Dec;27(24):6436-6453. doi: 10.1111/gcb.15918. Epub 2021 Oct 11.	Abdalla K	Glob Chang Biol	2021	2021-10-04	10.1111/gcb.15918
/	495	Proximate Composition, Cyanide Content, and Carotenoid Retention after Boiling of Provitamin A-Rich Cassava Grown in Ghana	Boakye Peprah B, Parkes EY, Harrison OA, van Biljon A, Steiner-Asiedu M, Labuschagne MT.	Foods. 2020 Dec 4;9(12):1800. doi: 10.3390/foods9121800.	Boakye Peprah B	Foods	2020	2020-12-09	10.3390/foods9121800
/	496	Mitigating gender-based violence risk in the context of COVID-19: lessons from humanitarian crises	Sharma V, Ausubel E, Heckman C, Patrick E, Save D, Kelly JTD.	BMJ Glob Health. 2021 Mar;6(3):e005448. doi: 10.1136/bmjgh-2021-005448.	Sharma V	BMJ Glob Health	2021	2021-03-10	10.1136/bmjgh-2021-005448
/	497	Introgression of Maize Lethal Necrosis Resistance Quantitative Trait Loci Into Susceptible Maize Populations and Validation of the Resistance Under Field Conditions in Naivasha, Kenya	Awata LAO, Ifie BE, Danquah E, Jumbo MB, Suresh LM, Gowda M, Marchelo-Dragga PW, Olsen MS, Shorinola O, Yao NK, Boddupalli PM, Tongoona PB.	Front Plant Sci. 2021 May 3;12:649308. doi: 10.3389/fpls.2021.649308. eCollection 2021.	Awata LAO	Front Plant Sci	2021	2021-05-27	10.3389/fpls.2021.649308
/	498	Iron Status of Kenyan Pregnant Women after Adjusting for Inflammation Using BRINDA Regression Analysis and Other Correction Methods	Mwangi MN, Echoka E, Knijff M, Kaduka L, Werema BG, Kinya FM, Mutisya R, Muniu EM, Demir AY, Verhoef H, Bourdet-Sicard R.	Nutrients. 2019 Feb 16;11(2):420. doi: 10.3390/nu11020420.	Mwangi MN	Nutrients	2019	2019-02-21	10.3390/nu11020420
/	499	Clinical nutrition care challenges in low-resource settings during the COVID-19 pandemic: A focus on Malawi	Chimera B, Potani I, Daniel AI, Chatenga H.	J Glob Health. 2020 Dec;10(2):020363. doi: 10.7189/jogh.10.020363.	Chimera B	J Glob Health	2020	2020-10-28	10.7189/jogh.10.020363
/	500	Analysis of β-amylase gene (Amyβ) variation reveals allele association with low enzyme activity and increased firmness in cooked sweetpotato (Ipomoea batatas) from East Africa	Banda L, Kyallo M, Domelevo Entfellner JB, Moyo M, Swanckaert J, Mwanga ROM, Onyango A, Magiri E, Gemenet DC, Yao N, Pelle R, Muzhingi T.	J Agric Food Res. 2021 Jun;4:100121. doi: 10.1016/j.jafr.2021.100121.	Banda L	J Agric Food Res	2021	2021-06-04	10.1016/j.jafr.2021.100121
/	501	Vitamin B12 is Low in Milk of Early Postpartum Women in Urban Tanzania, and was not Significantly Increased by High dose Supplementation	Lweno ON, Sudfeld CR, Hertzmark E, Manji KP, Aboud S, Noor RA, Masanja H, Salim N, Shahab-Ferdows S, Allen LH, Fawzi WW.	Nutrients. 2020 Mar 31;12(4):963. doi: 10.3390/nu12040963.	Lweno ON	Nutrients	2020	2020-04-05	10.3390/nu12040963
/	502	Enteral Feeding Practices for Very Preterm and Very Low Birth Weight Infants in Nigeria and Kenya	Tongo OO, Olwala MA, Talbert AW, Nabwera HM, Akindolire AE, Otieno W, Nalwa GM, Andang'o PEA, Mwangome MK, Abdulkadir I, Ezeaka CV, Ezenwa BN, Fajolu IB, Imam ZO, Umoru DD, Abubakar I, Embleton ND, Allen SJ.	Front Pediatr. 2022 May 11;10:892209. doi: 10.3389/fped.2022.892209. eCollection 2022.	Tongo OO	Front Pediatr	2022	2022-05-31	10.3389/fped.2022.892209
/	503	A Qualitative Study on Gendered Barriers to Livestock Vaccine Uptake in Kenya and Uganda and Their Implications on Rift Valley Fever Control	Mutua E, de Haan N, Tumusiime D, Jost C, Bett B.	Vaccines (Basel). 2019 Aug 8;7(3):86. doi: 10.3390/vaccines7030086.	Mutua E	Vaccines (Basel)	2019	2019-08-11	10.3390/vaccines7030086
/	504	Whole-Genome Sequence Data Suggest Environmental Adaptation of Ethiopian Sheep Populations	Wiener P, Robert C, Ahbara A, Salavati M, Abebe A, Kebede A, Wragg D, Friedrich J, Vasoya D, Hume DA, Djikeng A, Watson M, Prendergast JGD, Hanotte O, Mwacharo JM, Clark EL.	Genome Biol Evol. 2021 Mar 1;13(3):evab014. doi: 10.1093/gbe/evab014.	Wiener P	Genome Biol Evol	2021	2021-01-27	10.1093/gbe/evab014
pa	505	Spatial exploration of non-resilience to food insecurity, its association with COVID-19 and household coping strategies in East Gojjam districts, Northwest Ethiopia, 2020	Negesse A, Woyraw W, Temesgen H, Teka Y, Yismaw L, Akalu TY, Deml YA, Sume BW, Negesse Y, Taddege T, Kidie WD, Teym A, Asmare B, Hune Y, Damte D, Getaneh T, Gebre T, Tilahun B, Tenagne A, Tegegne E, Birhanu MY, Mekonen H, Shiferaw M, Kassahun W, Desalegn BB.	Sci Rep. 2022 Sep 15;12(1):15511. doi: 10.1038/s41598-022-19963-2.	Negesse A	Sci Rep	2022	2022-09-15	10.1038/s41598-022-19963-2
/	506	Explaining external economic support inequality among households affected by HIV/AIDS in Tanzania: an Oaxaca Blinder decomposition analysis	Guets W, Ameyaw EK, Yaya S.	Health Econ Rev. 2022 Mar 4;12(1):18. doi: 10.1186/s13561-022-00363-1.	Guets W	Health Econ Rev	2022	2022-03-04	10.1186/s13561-022-00363-1
/	507	The 2020 report of The Lancet Countdown on health and climate change: responding to converging crises	Watts N, Amann M, Arnell N, Ayeb-Karlsson S, Beagley J, Belesova K, Boykoff M, Byass P, Cai W, Campbell-Lendrum D, Capstick S, Chambers J, Coleman S, Dalin C, Daly M, Dasandi N, Dasgupta S, Davies M, Di Napoli C, Dominguez-Salas P, Drummond P, Dubrow R, Ebi KL, Eckelman M, Ekins P, Escobar LE, Georgeson L, Golder S, Grace D, Graham H, Haggar P, Hamilton I, Hartinger S, Hess J, Hsu SC, Hughes N, J…	Lancet. 2021 Jan 9;397(10269):129-170. doi: 10.1016/S0140-6736(20)32290-X. Epub 2020 Dec 2.	Watts N	Lancet	2021	2020-12-05	10.1016/S0140-6736(20)32290-X
/	508	Pod storage with roasting: A tool to diversifying the flavor profiles of dark chocolates produced from 'bulk' cocoa beans? (Part II: Quality and sensory profiling of chocolates)	Hinneh M, Abotsi EE, Van de Walle D, Tzompa-Sosa DA, De Winne A, Simonis J, Messens K, Van Durme J, Afoakwa EO, De Cooman L, Dewettinck K.	Food Res Int. 2020 Jun;132:109116. doi: 10.1016/j.foodres.2020.109116. Epub 2020 Feb 20.	Hinneh M	Food Res Int	2020	2020-04-26	10.1016/j.foodres.2020.109116
lo	509	Changes in Nigeria's enabling environment for nutrition from 2008 to 2019 and challenges for reducing malnutrition	Adeyemi O, van den Bold M, Nisbett N, Covic N.	Food Secur. 2023;15(2):343-361. doi: 10.1007/s12571-022-01328-2. Epub 2022 Nov 22.	Adeyemi O	Food Secur	2023	2022-12-05	10.1007/s12571-022-01328-2
/	510	Current and future trends in socio-economic, demographic and governance factors affecting global primate conservation	Estrada A, Garber PA, Chaudhary A.	PeerJ. 2020 Aug 21;8:e9816. doi: 10.7717/peerj.9816. eCollection 2020.	Estrada A	PeerJ	2020	2020-09-05	10.7717/peerj.9816
/	511	Decomposing inequality of opportunity in child health in Tanzania: The role of access to water and sanitation	Mkupete MJ, Von Fintel D, Burger R.	Health Econ. 2022 Nov;31(11):2465-2480. doi: 10.1002/hec.4591. Epub 2022 Aug 23.	Mkupete MJ	Health Econ	2022	2022-08-23	10.1002/hec.4591
/	512	A Model for Determining Predictors of the MUAC in Acute Malnutrition in Ghana	Sarpong SA, Sarpong AK, Lee Y.	Int J Environ Res Public Health. 2021 Apr 5;18(7):3792. doi: 10.3390/ijerph18073792.	Sarpong SA	Int J Environ Res Public Health	2021	2021-04-30	10.3390/ijerph18073792
/	513	Biomass production and nutrient use efficiency in white Guinea yam (Dioscorea rotundata Poir.) genotypes grown under contrasting soil mineral nutrient availability	Matsumoto R, Asfaw A, Ishikawa H, Takada K, Shiwachi H, Asiedu R.	Front Plant Sci. 2022 Oct 12;13:973388. doi: 10.3389/fpls.2022.973388. eCollection 2022.	Matsumoto R	Front Plant Sci	2022	2022-10-31	10.3389/fpls.2022.973388
/	514	New Putative Antimicrobial Candidates: In silico Design of Fish-Derived Antibacterial Peptide-Motifs	Okella H, Georrge JJ, Ochwo S, Ndekezi C, Koffi KT, Aber J, Ajayi CO, Fofana FG, Ikiriza H, Mtewa AG, Nkamwesiga J, Bassogog CBB, Kato CD, Ogwang PE.	Front Bioeng Biotechnol. 2020 Dec 3;8:604041. doi: 10.3389/fbioe.2020.604041. eCollection 2020.	Okella H	Front Bioeng Biotechnol	2020	2020-12-21	10.3389/fbioe.2020.604041
s	515	Edible Insects Consumption in Africa towards Environmental Health and Sustainable Food Systems: A Bibliometric Study	Matandirotya NR, Filho WL, Mahed G, Maseko B, Murandu CV.	Int J Environ Res Public Health. 2022 Nov 11;19(22):14823. doi: 10.3390/ijerph192214823.	Matandirotya NR	Int J Environ Res Public Health	2022	2022-11-26	10.3390/ijerph192214823
/	516	Undervalued Spiny Monkey Orange (Strychnos spinosa Lam.): An Indigenous Fruit for Sustainable Food-Nutrition and Economic Prosperity	Omotayo AO, Aremu AO.	Plants (Basel). 2021 Dec 16;10(12):2785. doi: 10.3390/plants10122785.	Omotayo AO	Plants (Basel)	2021	2021-12-28	10.3390/plants10122785
/	517	Antimicrobial resistance in the farm-to-plate continuum: more than a food safety issue	Founou LL, Founou RC, Essack SY.	Future Sci OA. 2021 Mar 2;7(5):FSO692. doi: 10.2144/fsoa-2020-0189.	Founou LL	Future Sci OA	2021	2021-05-28	10.2144/fsoa-2020-0189
/	518	Foodomics: A Data-Driven Approach to Revolutionize Nutrition and Sustainable Diets	Ahmed S, de la Parra J, Elouafi I, German B, Jarvis A, Lal V, Lartey A, Longvah T, Malpica C, Vázquez-Manjarrez N, Prenni J, Aguilar-Salinas CA, Srichamnong W, Rajasekharan M, Shafizadeh T, Siegel JB, Steiner R, Tohme J, Watkins S.	Front Nutr. 2022 May 3;9:874312. doi: 10.3389/fnut.2022.874312. eCollection 2022.	Ahmed S	Front Nutr	2022	2022-05-20	10.3389/fnut.2022.874312
/	519	Effectiveness of Integrated Maternal Nutrition Intervention Package on Birth Weight in Rwanda	Habtu M, Agena AG, Umugwaneza M, Mochama M, Munyanshongore C.	Front Nutr. 2022 Jul 22;9:874714. doi: 10.3389/fnut.2022.874714. eCollection 2022.	Habtu M	Front Nutr	2022	2022-08-08	10.3389/fnut.2022.874714
/	520	Nutritional composition and sensory Properties of wheat muffins enriched with Gonimbrasia zambesina, walker caterpillar flour	Ouma FO, Muriithi AN, Anyango JO.	Int J Trop Insect Sci. 2022;42(4):3097-3105. doi: 10.1007/s42690-022-00848-w. Epub 2022 Aug 3.	Ouma FO	Int J Trop Insect Sci	2022	2022-08-15	10.1007/s42690-022-00848-w
/	521	Reduced Rank Regression-Derived Dietary Patterns Related to the Fatty Liver Index and Associations with Type 2 Diabetes Mellitus among Ghanaian Populations under Transition: The RODAM Study	Osei TB, van Dijk AM, Dingerink S, Chilunga FP, Beune E, Meeks KAC, Bahendeka S, Schulze MB, Agyemang C, Nicolaou M, Holleboom AG, Danquah I.	Nutrients. 2021 Oct 20;13(11):3679. doi: 10.3390/nu13113679.	Osei TB	Nutrients	2021	2021-11-27	10.3390/nu13113679
/	522	Understanding drivers of stunting reduction in Nigeria from 2003 to 2018: a regression analysis	Adeyemi O, Toure M, Covic N, van den Bold M, Nisbett N, Headey D.	Food Secur. 2022;14(4):995-1011. doi: 10.1007/s12571-022-01279-8. Epub 2022 Mar 26.	Adeyemi O	Food Secur	2022	2022-08-01	10.1007/s12571-022-01279-8
/	523	Effects of Climate Change on Vegetation Cover in the Oued Lahdar Watershed. Northeastern Morocco	Khalis H, Sadiki A, Jawhari F, Mesrar H, Azab E, Gobouri AA, Adnan M, Bourhia M.	Plants (Basel). 2021 Aug 6;10(8):1624. doi: 10.3390/plants10081624.	Khalis H	Plants (Basel)	2021	2021-08-28	10.3390/plants10081624
/	524	Smallholder Farmers' Practices and African Indigenous Vegetables Affect Soil Microbial Biodiversity and Enzyme Activities in Lake Naivasha Basin, Kenya	Taskin E, Misci C, Bandini F, Fiorini A, Pacini N, Obiero C, Sila DN, Tabaglio V, Puglisi E.	Biology (Basel). 2021 Jan 11;10(1):44. doi: 10.3390/biology10010044.	Taskin E	Biology (Basel)	2021	2021-01-14	10.3390/biology10010044
cc	525	Smallholder farmers' livelihood vulnerability to climate change-induced hazards: agroecology-based comparative analysis in Northcentral Ethiopia (Woleka Sub-basin)	Asfaw A, Bantider A, Simane B, Hassen A.	Heliyon. 2021 Apr 21;7(4):e06761. doi: 10.1016/j.heliyon.2021.e06761. eCollection 2021 Apr.	Asfaw A	Heliyon	2021	2021-05-17	10.1016/j.heliyon.2021.e06761
/	526	Priority focus areas for a sub-national response to climate change and health: A South African provincial case study	Godsmark CN, Irlam J, van der Merwe F, New M, Rother HA.	Environ Int. 2019 Jan;122:31-51. doi: 10.1016/j.envint.2018.11.035. Epub 2018 Dec 18.	Godsmark CN	Environ Int	2019	2018-12-22	10.1016/j.envint.2018.11.035
cc	527	The role of climate in the trend and variability of Ethiopia's cereal crop yields	Yang M, Wang G, Ahmed KF, Adugna B, Eggen M, Atsbeha E, You L, Koo J, Anagnostou E.	Sci Total Environ. 2020 Jun 25;723:137893. doi: 10.1016/j.scitotenv.2020.137893. Epub 2020 Mar 12.	Yang M	Sci Total Environ	2020	2020-03-30	10.1016/j.scitotenv.2020.137893
/	528	Prospects of Using Termite Mound Soil OrganicAmendment for Enhancing Soil Nutrition inSouthern Africa	Chisanga K, Mbega ER, Ndakidemi PA.	Plants (Basel). 2020 May 20;9(5):649. doi: 10.3390/plants9050649.	Chisanga K	Plants (Basel)	2020	2020-05-24	10.3390/plants9050649
/	529	Stunted from the start: Early life weather conditions and child undernutrition in Ethiopia	Randell H, Gray C, Grace K.	Soc Sci Med. 2020 Sep;261:113234. doi: 10.1016/j.socscimed.2020.113234. Epub 2020 Jul 23.	Randell H	Soc Sci Med	2020	2020-08-22	10.1016/j.socscimed.2020.113234
/	530	Samaki Salama - Promoting healthy child growth and sustainable fisheries in coastal Kenya: A study protocol	Blackmore I, Wamukota A, Kamau-Mbuthia E, Humphries A, Lesorogol C, Cohn R, Sarange C, Mbogholi F, Obata C, Cheupe C, Cheupe J, Sherburne L, Chapnick M, Cartmill MK, Iannotti LL.	Front Public Health. 2022 Oct 21;10:934806. doi: 10.3389/fpubh.2022.934806. eCollection 2022.	Blackmore I	Front Public Health	2022	2022-11-07	10.3389/fpubh.2022.934806
s	531	Determinants of farmer empowerment in agriculture in Kenya: A Tobit approach	Mwololo HM, Nzuma JM, Githinji LM.	Heliyon. 2022 Nov 28;8(12):e11888. doi: 10.1016/j.heliyon.2022.e11888. eCollection 2022 Dec.	Mwololo HM	Heliyon	2022	2022-12-08	10.1016/j.heliyon.2022.e11888
/	532	Low Soil Nutrient Tolerance and Mineral Fertilizer Response in White Guinea Yam (Dioscorea rotundata) Genotypes	Matsumoto R, Ishikawa H, Asfaw A, Asiedu R.	Front Plant Sci. 2021 Feb 19;12:629762. doi: 10.3389/fpls.2021.629762. eCollection 2021.	Matsumoto R	Front Plant Sci	2021	2021-03-08	10.3389/fpls.2021.629762
/	533	Transient performance prediction of solar dish concentrator integrated with stirling and TEG for small scale irrigation system: A case of Ethiopia	Bekele EA, Ancha VR.	Heliyon. 2022 Sep 16;8(9):e10629. doi: 10.1016/j.heliyon.2022.e10629. eCollection 2022 Sep.	Bekele EA	Heliyon	2022	2022-09-26	10.1016/j.heliyon.2022.e10629
pa	534	Factors Associated with Financial Security, Food Security and Quality of Daily Lives of Residents in Nigeria during the First Wave of the COVID-19 Pandemic	Folayan MO, Ibigbami O, El Tantawi M, Brown B, Aly NM, Ezechi O, Abeldaño GF, Ara E, Ayanore MA, Ellakany P, Gaffar B, Al-Khanati NM, Idigbe I, Ishabiyi AO, Jafer M, Khan AT, Khalid Z, Lawal FB, Lusher J, Nzimande NP, Osamika BE, Quadri MFA, Roque M, Al-Tammemi AB, Yousaf MA, Virtanen JI, Zuñiga RAA, Okeibunor JC, Nguyen AL.	Int J Environ Res Public Health. 2021 Jul 27;18(15):7925. doi: 10.3390/ijerph18157925.	Folayan MO	Int J Environ Res Public Health	2021	2021-08-07	10.3390/ijerph18157925
/	535	Rubber and plantain intercropping: Effects of different planting densities on soil characteristics	Tetteh EN, Abunyewa AA, Tuffour HO, Berchie JN, Acheampong PP, Twum-Ampofo K, Dawoe E, Logah V, Agbenyega O, Ennin SA, Nunoo I, Melenya C, Owusu Danquah E, Barnes VR, Partey ST.	PLoS One. 2019 Jan 9;14(1):e0209260. doi: 10.1371/journal.pone.0209260. eCollection 2019.	Tetteh EN	PLoS One	2019	2019-01-10	10.1371/journal.pone.0209260
/	536	A GIS based flood vulnerability modelling of Anambra State using an integrated IVFRN-DEMATEL-ANP model	Chukwuma EC, Okonkwo CC, Ojediran JO, Anizoba DC, Ubah JI, Nwachukwu CP.	Heliyon. 2021 Sep 22;7(9):e08048. doi: 10.1016/j.heliyon.2021.e08048. eCollection 2021 Sep.	Chukwuma EC	Heliyon	2021	2021-10-08	10.1016/j.heliyon.2021.e08048
/	537	Assessment of factors affecting the decision of smallholder farmers to use alternative maize storage technologies in Gatsibo District-Rwanda	Benimana GU, Ritho C, Irungu P.	Heliyon. 2021 Oct 21;7(10):e08235. doi: 10.1016/j.heliyon.2021.e08235. eCollection 2021 Oct.	Benimana GU	Heliyon	2021	2021-11-10	10.1016/j.heliyon.2021.e08235
/	538	A behavior change communication intervention, but not livelihood interventions, improves diet diversity and animal-source food consumption among Ghanaian women	Ludwig-Borycz EF, Wilson ML, Colecraft EK, Jones AD.	Food Nutr Res. 2022 Jul 27;66. doi: 10.29219/fnr.v66.7570. eCollection 2022.	Ludwig-Borycz EF	Food Nutr Res	2022	2022-08-11	10.29219/fnr.v66.7570
/	539	The Dioscorea Genus (Yam)-An Appraisal of Nutritional and Therapeutic Potentials	Obidiegwu JE, Lyons JB, Chilaka CA.	Foods. 2020 Sep 16;9(9):1304. doi: 10.3390/foods9091304.	Obidiegwu JE	Foods	2020	2020-09-19	10.3390/foods9091304
s	540	Climate change adaptation and the role of fuel subsidies: An empirical bio-economic modeling study for an artisanal open-access fishery	Lancker K, Deppenmeier AL, Demissie T, Schmidt JO.	PLoS One. 2019 Aug 21;14(8):e0220433. doi: 10.1371/journal.pone.0220433. eCollection 2019.	Lancker K	PLoS One	2019	2019-08-22	10.1371/journal.pone.0220433
/	541	Data-driven, participatory characterization of farmer varieties discloses teff breeding potential under current and future climates	Woldeyohannes AB, Iohannes SD, Miculan M, Caproni L, Ahmed JS, de Sousa K, Desta EA, Fadda C, Pè ME, Dell'Acqua M.	Elife. 2022 Sep 2;11:e80009. doi: 10.7554/eLife.80009.	Woldeyohannes AB	Elife	2022	2022-09-02	10.7554/eLife.80009
/	542	Joint modelling of malaria and anaemia in children less than five years of age in Malawi	Gaston RT, Ramroop S, Habyarimana F.	Heliyon. 2021 May 4;7(5):e06899. doi: 10.1016/j.heliyon.2021.e06899. eCollection 2021 May.	Gaston RT	Heliyon	2021	2021-05-24	10.1016/j.heliyon.2021.e06899
/	543	Three Aphid-Transmitted Viruses Encourage Vector Migration From Infected Common Bean (Phaseolus vulgaris) Plants Through a Combination of Volatile and Surface Cues	Wamonje FO, Tungadi TD, Murphy AM, Pate AE, Woodcock C, Caulfield JC, Mutuku JM, Cunniffe NJ, Bruce TJA, Gilligan CA, Pickett JA, Carr JP.	Front Plant Sci. 2020 Dec 14;11:613772. doi: 10.3389/fpls.2020.613772. eCollection 2020.	Wamonje FO	Front Plant Sci	2020	2020-12-31	10.3389/fpls.2020.613772
/	544	Disentangling Drivers of Food Waste in Households: Evidence from Nigeria	Sunday CO, Sowunmi FA, Obayelu OA, Awoyemi AE, Omotayo AO, Ogunniyi AI.	Foods. 2022 Apr 12;11(8):1103. doi: 10.3390/foods11081103.	Sunday CO	Foods	2022	2022-04-23	10.3390/foods11081103
lo	545	Farmers' perceptions of major challenges to smallholder dairy farming in selected towns of Jimma Zone, Oromia Regional State, Ethiopia: possible influences, impacts, coping strategies and support required	Duguma B.	Heliyon. 2022 May 31;8(6):e09581. doi: 10.1016/j.heliyon.2022.e09581. eCollection 2022 Jun.	Duguma B	Heliyon	2022	2022-06-09	10.1016/j.heliyon.2022.e09581
cc	546	Ecological and genomic vulnerability to climate change across native populations of Robusta coffee (Coffea canephora)	Tournebize R, Borner L, Manel S, Meynard CN, Vigouroux Y, Crouzillat D, Fournier C, Kassam M, Descombes P, Tranchant-Dubreuil C, Parrinello H, Kiwuka C, Sumirat U, Legnate H, Kambale JL, Sonké B, Mahinga JC, Musoli P, Janssens SB, Stoffelen P, de Kochko A, Poncet V.	Glob Chang Biol. 2022 Jul;28(13):4124-4142. doi: 10.1111/gcb.16191. Epub 2022 May 8.	Tournebize R	Glob Chang Biol	2022	2022-05-08	10.1111/gcb.16191
cc	547	Potential distribution of fall armyworm in Africa and beyond, considering climate change and irrigation patterns	Paudel Timilsena B, Niassy S, Kimathi E, Abdel-Rahman EM, Seidl-Adams I, Wamalwa M, Tonnang HEZ, Ekesi S, Hughes DP, Rajotte EG, Subramanian S.	Sci Rep. 2022 Jan 11;12(1):539. doi: 10.1038/s41598-021-04369-3.	Paudel Timilsena B	Sci Rep	2022	2022-01-12	10.1038/s41598-021-04369-3
/	548	Participatory analysis of groundnut (Arachis hypogaea L.) cropping system and production constraints in Burkina Faso	Sinare B, Miningou A, Nebié B, Eleblu J, Kwadwo O, Traoré A, Zagre B, Desmae H.	J Ethnobiol Ethnomed. 2021 Jan 4;17(1):2. doi: 10.1186/s13002-020-00429-6.	Sinare B	J Ethnobiol Ethnomed	2021	2021-01-05	10.1186/s13002-020-00429-6
/	549	In pursuit of a better world: crop improvement and the CGIAR	Kholová J, Urban MO, Cock J, Arcos J, Arnaud E, Aytekin D, Azevedo V, Barnes AP, Ceccarelli S, Chavarriaga P, Cobb JN, Connor D, Cooper M, Craufurd P, Debouck D, Fungo R, Grando S, Hammer GL, Jara CE, Messina C, Mosquera G, Nchanji E, Ng EH, Prager S, Sankaran S, Selvaraj M, Tardieu F, Thornton P, Valdes-Gutierrez SP, van Etten J, Wenzl P, Xu Y.	J Exp Bot. 2021 Jul 10;72(14):5158-5179. doi: 10.1093/jxb/erab226.	Kholová J	J Exp Bot	2021	2021-05-22	10.1093/jxb/erab226
lo	550	Impact of food insecurity and malnutrition on the burden of Non-communicable diseases and death in Ethiopia: A situational analysis	Mosadeghrad AM, Gebru AA, Sari AA, Tafesse TB.	Hum Antibodies. 2019;27(4):213-220. doi: 10.3233/HAB-190369.	Mosadeghrad AM	Hum Antibodies	2019	2019-04-09	10.3233/HAB-190369
s	551	Heat Stress Tolerance: A Prerequisite for the Selection of Drought- and Low Phosphorus-Tolerant Common Beans for Equatorial Tropical Regions Such as Ghana	Appiah-Kubi D, Asibuo JY, Butare L, Yeboah S, Appiah-Kubi Z, Kena AW, Tuffour HO, Akromah R.	Plants (Basel). 2022 Sep 9;11(18):2352. doi: 10.3390/plants11182352.	Appiah-Kubi D	Plants (Basel)	2022	2022-09-23	10.3390/plants11182352
/	552	The role of albumin and the extracellular matrix on the pathophysiology of oedema formation in severe malnutrition	Gonzales GB, Njunge JM, Gichuki BM, Wen B, Ngari M, Potani I, Thitiri J, Laukens D, Voskuijl W, Bandsma R, Vanmassenhove J, Berkley JA.	EBioMedicine. 2022 May;79:103991. doi: 10.1016/j.ebiom.2022.103991. Epub 2022 Apr 7.	Gonzales GB	EBioMedicine	2022	2022-04-10	10.1016/j.ebiom.2022.103991
/	553	Cross-Sectional Association of Food Source with Food Insecurity, Dietary Diversity and Body Mass Index in Western Kenya	Olatunji E, Obonyo C, Wadende P, Were V, Musuva R, Lwanga C, Turner-Moss E, Pearce M, Mogo ERI, Francis O, Foley L.	Nutrients. 2021 Dec 28;14(1):121. doi: 10.3390/nu14010121.	Olatunji E	Nutrients	2021	2022-01-11	10.3390/nu14010121
/	554	Smallholders' coping mechanisms with wheat rust epidemics: Lessons from Ethiopia	Jaleta M, Hodson D, Abeyo B, Yirga C, Erenstein O.	PLoS One. 2019 Jul 31;14(7):e0219327. doi: 10.1371/journal.pone.0219327. eCollection 2019.	Jaleta M	PLoS One	2019	2019-08-01	10.1371/journal.pone.0219327
/	555	Land tenure and property rights, and household food security among rice farmers in Northern Nigeria	Kehinde MO, Shittu AM, Adewuyi SA, Osunsina IOO, Adeyonu AG.	Heliyon. 2021 Feb 2;7(2):e06110. doi: 10.1016/j.heliyon.2021.e06110. eCollection 2021 Feb.	Kehinde MO	Heliyon	2021	2021-02-08	10.1016/j.heliyon.2021.e06110
/	556	Transcriptomic Analysis of a Susceptible African Maize Line to Fusarium verticillioides Infection	Lambarey H, Moola N, Veenstra A, Murray S, Suhail Rafudeen M.	Plants (Basel). 2020 Aug 28;9(9):1112. doi: 10.3390/plants9091112.	Lambarey H	Plants (Basel)	2020	2020-09-03	10.3390/plants9091112
/	557	Variation in Root-Related Traits Is Associated With Water Uptake in Lagenaria siceraria Genotypes Under Water-Deficit Conditions	Contreras-Soto RI, Zacarias Rafael D, Domingos Moiana L, Maldonado C, Mora-Poblete F.	Front Plant Sci. 2022 Jun 2;13:897256. doi: 10.3389/fpls.2022.897256. eCollection 2022.	Contreras-Soto RI	Front Plant Sci	2022	2022-06-20	10.3389/fpls.2022.897256
/	558	Is High Whitefly Abundance on Cassava in Sub-Saharan Africa Driven by Biological Traits of a Specific, Cryptic Bemisia tabaci Species?	Mugerwa H, Sseruwagi P, Colvin J, Seal S.	Insects. 2021 Mar 20;12(3):260. doi: 10.3390/insects12030260.	Mugerwa H	Insects	2021	2021-04-03	10.3390/insects12030260
/	559	Effects of Nutritional and Social Factors on Favorable Fetal Growth Conditions Using Structural Equation Modeling	Moyo G, Stickley Z, Little T, Dawson J, Thomas-Jackson S, Ngounda J, Jordaan M, Robb L, Walsh C, Oldewage-Theron W.	Nutrients. 2022 Nov 3;14(21):4642. doi: 10.3390/nu14214642.	Moyo G	Nutrients	2022	2022-11-11	10.3390/nu14214642
/	560	Crop Model Parameterisation of Three Important Pearl Millet Varieties for Improved Water Use and Yield Estimation	Ausiku PA, Annandale JG, Steyn JM, Sanewe AJ.	Plants (Basel). 2022 Mar 18;11(6):806. doi: 10.3390/plants11060806.	Ausiku PA	Plants (Basel)	2022	2022-03-26	10.3390/plants11060806
/	561	Quinoa value chain, adoption, and market assessment in Morocco	Rafik S, Chaoui M, Assabban Y, Jazi S, Choukr-Allah R, El Gharouss M, Hirich A.	Environ Sci Pollut Res Int. 2021 Sep;28(34):46692-46703. doi: 10.1007/s11356-020-11375-x. Epub 2020 Nov 3.	Rafik S	Environ Sci Pollut Res Int	2021	2020-11-03	10.1007/s11356-020-11375-x
/	562	Association between obesity and combination antiretroviral therapy (cART) adherence among persons with early-stage HIV infection initiating cART	Musinguzi N, Stanford FC, Boatin AA, Orrell C, Asiimwe S, Siedner M, Haberer JE; META team.	Int J Obes (Lond). 2021 Aug;45(8):1855-1859. doi: 10.1038/s41366-021-00837-y. Epub 2021 May 18.	Musinguzi N	Int J Obes (Lond)	2021	2021-05-19	10.1038/s41366-021-00837-y
/	563	Screening for Viruses and Lemur-Associated Filara in Wild-Caught Mosquitoes From Madagascar	Klein A, Strube C, Becker SC, Naccache F.	J Med Entomol. 2021 Mar 12;58(2):983-989. doi: 10.1093/jme/tjaa194.	Klein A	J Med Entomol	2021	2021-03-12	10.1093/jme/tjaa194
/	564	Safeguarding a global seed heritage from Syria to Svalbard	Westengen OT, Lusty C, Yazbek M, Amri A, Asdal Å.	Nat Plants. 2020 Nov;6(11):1311-1317. doi: 10.1038/s41477-020-00802-z. Epub 2020 Nov 9.	Westengen OT	Nat Plants	2020	2020-11-10	10.1038/s41477-020-00802-z
/	565	Insects' Production, Consumption, Policy, and Sustainability: What Have We Learned from the Indigenous Knowledge Systems?	Selaledi L, Hassan Z, Manyelo TG, Mabelebele M.	Insects. 2021 May 11;12(5):432. doi: 10.3390/insects12050432.	Selaledi L	Insects	2021	2021-06-02	10.3390/insects12050432
s	566	Actions Targeting the Double Burden of Malnutrition: A Scoping Review	Menon S, Peñalvo JL.	Nutrients. 2019 Dec 27;12(1):81. doi: 10.3390/nu12010081.	Menon S	Nutrients	2019	2020-01-02	10.3390/nu12010081
/	567	Providing Measurement, Evaluation, Accountability, and Leadership Support (MEALS) for Non-communicable Diseases Prevention in Ghana: Project Implementation Protocol	Laar A, Kelly B, Holdsworth M, Quarpong W, Aryeetey R, Amevinya GS, Tandoh A, Agyemang C, Zotor F, Laar ME, Mensah K, Laryea D, Asiki G, Pradeilles R, Sellen D, L'Abbe MR, Vandevijvere S.	Front Nutr. 2021 Aug 18;8:644320. doi: 10.3389/fnut.2021.644320. eCollection 2021.	Laar A	Front Nutr	2021	2021-09-06	10.3389/fnut.2021.644320
s	568	Access to Information Technologies and Consumption of Fruits and Vegetables in South Africa: Evidence from Nationally Representative Data	Sinyolo S, Ndinda C, Murendo C, Sinyolo SA, Neluheni M.	Int J Environ Res Public Health. 2020 Jul 7;17(13):4880. doi: 10.3390/ijerph17134880.	Sinyolo S	Int J Environ Res Public Health	2020	2020-07-11	10.3390/ijerph17134880
/	569	Raw cow milk nutritional content and microbiological quality predictors of South Gondar zone dairy farmers in Ethiopia, 2020	Yenew C, Tadele F, Minuye B, Sisay E, Asmamaw T, Mulatu S, Demissie B.	Heliyon. 2022 Oct 10;8(10):e11020. doi: 10.1016/j.heliyon.2022.e11020. eCollection 2022 Oct.	Yenew C	Heliyon	2022	2022-10-24	10.1016/j.heliyon.2022.e11020
/	570	Exploring caregivers' gender attitudes' influence on adolescent health in the eastern Democratic Republic of Congo: A mixed methods study	Corley A, Perrin N, Geiger K, Remy MM, Glass N.	Glob Public Health. 2022 Dec;17(12):3700-3720. doi: 10.1080/17441692.2022.2049848. Epub 2022 Apr 20.	Corley A	Glob Public Health	2022	2022-04-20	10.1080/17441692.2022.2049848
/	571	Considerations for the design of nutrition-sensitive production programmes in rural South Africa	Hendriks SL, Viljoen A, Marais D, Wenhold FAM, McIntyre AM, Ngidi MS, Annandale JG, Kalaba M, Stewart D.	BMC Public Health. 2020 Sep 10;20(1):1383. doi: 10.1186/s12889-020-09445-3.	Hendriks SL	BMC Public Health	2020	2020-09-11	10.1186/s12889-020-09445-3
pa	572	"Informal" food traders and food security: experiences from the Covid-19 response in South Africa	Wegerif MCA.	Food Secur. 2020;12(4):797-800. doi: 10.1007/s12571-020-01078-z. Epub 2020 Jul 7.	Wegerif MCA	Food Secur	2020	2020-08-25	10.1007/s12571-020-01078-z
/	573	Potential Applications of Engineered Nanoparticles in Plant Disease Management: A Critical Update	Kumar A, Choudhary A, Kaur H, Guha S, Mehta S, Husen A.	Chemosphere. 2022 May;295:133798. doi: 10.1016/j.chemosphere.2022.133798. Epub 2022 Feb 2.	Kumar A	Chemosphere	2022	2022-02-05	10.1016/j.chemosphere.2022.133798
/	574	Characterizing the contribution of high temperatures to child undernourishment in Sub-Saharan Africa	Baker RE, Anttila-Hughes J.	Sci Rep. 2020 Nov 2;10(1):18796. doi: 10.1038/s41598-020-74942-9.	Baker RE	Sci Rep	2020	2020-11-03	10.1038/s41598-020-74942-9
cc?	575	Is Current Research on How Climate Change Impacts Global Food Security Really Objective?	Liu W, Chen Y, He X, Mao P, Tian H.	Foods. 2021 Sep 30;10(10):2342. doi: 10.3390/foods10102342.	Liu W	Foods	2021	2021-10-23	10.3390/foods10102342
/	576	Global high-resolution gridded dataset of N(2)O Emission and mitigation potential from maize and wheat fields	Tesfaye K, Takele R, Sapkota TB, Khatri-Chhetri A, Solomon D, Stirling C, Albanito F.	Data Brief. 2021 Jun 21;37:107239. doi: 10.1016/j.dib.2021.107239. eCollection 2021 Aug.	Tesfaye K	Data Brief	2021	2021-07-01	10.1016/j.dib.2021.107239
/	577	Determinants of stunting in children aged between 6-23 months in Musanze region, Rwanda	Umwali N, Kunyanga CN, Kaindi DWM.	Front Nutr. 2022 Nov 24;9:1044350. doi: 10.3389/fnut.2022.1044350. eCollection 2022.	Umwali N	Front Nutr	2022	2022-12-12	10.3389/fnut.2022.1044350
/	578	Snapshots of Urban and Rural Food Environments: EPOCH-Based Mapping in a High-, Middle-, and Low-Income Country from a Non-Communicable Disease Perspective	Spires M, Berggreen-Clausen A, Kasujja FX, Delobelle P, Puoane T, Sanders D, Daivadanam M.	Nutrients. 2020 Feb 14;12(2):484. doi: 10.3390/nu12020484.	Spires M	Nutrients	2020	2020-02-21	10.3390/nu12020484
/	579	Supporting in situ conservation of the genetic diversity of crop wild relatives using genomic technologies	Wambugu PW, Henry R.	Mol Ecol. 2022 Apr;31(8):2207-2222. doi: 10.1111/mec.16402. Epub 2022 Feb 25.	Wambugu PW	Mol Ecol	2022	2022-02-16	10.1111/mec.16402
/	580	The Links between Human Diets and Health and Climate Outcomes in the World's Macro-Regions during the Last 50 Years	Fischer C, Miglietta PP.	Int J Environ Res Public Health. 2020 Feb 13;17(4):1219. doi: 10.3390/ijerph17041219.	Fischer C	Int J Environ Res Public Health	2020	2020-02-20	10.3390/ijerph17041219
/	581	Food/Non-Food Classification of Real-Life Egocentric Images in Low- and Middle-Income Countries Based on Image Tagging Features	Chen G, Jia W, Zhao Y, Mao ZH, Lo B, Anderson AK, Frost G, Jobarteh ML, McCrory MA, Sazonov E, Steiner-Asiedu M, Ansong RS, Baranowski T, Burke L, Sun M.	Front Artif Intell. 2021 Apr 1;4:644712. doi: 10.3389/frai.2021.644712. eCollection 2021.	Chen G	Front Artif Intell	2021	2021-04-19	10.3389/frai.2021.644712
/	582	Nutritional evaluation of complementary porridge formulated from orange-fleshed sweet potato, amaranth grain, pumpkin seed, and soybean flours	Marcel MR, Chacha JS, Ofoedu CE.	Food Sci Nutr. 2021 Dec 16;10(2):536-553. doi: 10.1002/fsn3.2675. eCollection 2022 Feb.	Marcel MR	Food Sci Nutr	2021	2022-02-14	10.1002/fsn3.2675
/	583	Food Security in Artisanal Mining Communities: An Exploration of Rural Markets in Northern Guinea	Zhang LX, Koroma F, Fofana ML, Barry AO, Diallo S, Lamilé Songbono J, Stokes-Walters R, Klemm RD, Nordhagen S, Winch PJ.	Foods. 2020 Apr 10;9(4):479. doi: 10.3390/foods9040479.	Zhang LX	Foods	2020	2020-04-16	10.3390/foods9040479
/	584	An integrated research framework combining genomics, systems biology, physiology, modelling and breeding for legume improvement in response to elevated CO(2) under climate change scenario	Palit P, Kudapa H, Zougmore R, Kholova J, Whitbread A, Sharma M, Varshney RK.	Curr Plant Biol. 2020 Jun;22:100149. doi: 10.1016/j.cpb.2020.100149.	Palit P	Curr Plant Biol	2020	2020-06-05	10.1016/j.cpb.2020.100149
/	585	Does economic shocks influence household's healthcare expenditure? Evidence from rural Nigeria	Rufai AM, Ogunniyi AI, Abioye OD, Birindwa AB, Olagunju KO, Omotayo AO.	Heliyon. 2021 May 3;7(5):e06897. doi: 10.1016/j.heliyon.2021.e06897. eCollection 2021 May.	Rufai AM	Heliyon	2021	2021-05-20	10.1016/j.heliyon.2021.e06897
/	586	Insights Into Natural Genetic Resistance to Rice Yellow Mottle Virus and Implications on Breeding for Durable Resistance	Odongo PJ, Onaga G, Ricardo O, Natsuaki KT, Alicai T, Geuten K.	Front Plant Sci. 2021 Jun 29;12:671355. doi: 10.3389/fpls.2021.671355. eCollection 2021.	Odongo PJ	Front Plant Sci	2021	2021-07-16	10.3389/fpls.2021.671355
/	587	A framework to guide planetary health education	Guzmán CAF, Aguirre AA, Astle B, Barros E, Bayles B, Chimbari M, El-Abbadi N, Evert J, Hackett F, Howard C, Jennings J, Krzyzek A, LeClair J, Maric F, Martin O, Osano O, Patz J, Potter T, Redvers N, Trienekens N, Walpole S, Wilson L, Xu C, Zylstra M.	Lancet Planet Health. 2021 May;5(5):e253-e255. doi: 10.1016/S2542-5196(21)00110-8. Epub 2021 Apr 21.	Guzmán CAF	Lancet Planet Health	2021	2021-04-24	10.1016/S2542-5196(21)00110-8
/	588	Identification of an Elite Core Panel as a Key Breeding Resource to Accelerate the Rate of Genetic Improvement for Irrigated Rice	Juma RU, Bartholomé J, Thathapalli Prakash P, Hussain W, Platten JD, Lopena V, Verdeprado H, Murori R, Ndayiragije A, Katiyar SK, Islam MR, Biswas PS, Rutkoski JE, Arbelaez JD, Mbute FN, Miano DW, Cobb JN.	Rice (N Y). 2021 Nov 13;14(1):92. doi: 10.1186/s12284-021-00533-5.	Juma RU	Rice (N Y)	2021	2021-11-13	10.1186/s12284-021-00533-5
/	589	Possible Interactions between Malaria, Helminthiases and the Gut Microbiota: A Short Review	Mutoni JD, Coutelier JP, Rujeni N, Mutesa L, Cani PD.	Microorganisms. 2022 Mar 27;10(4):721. doi: 10.3390/microorganisms10040721.	Mutoni JD	Microorganisms	2022	2022-04-23	10.3390/microorganisms10040721
/	590	Food and nutrition security under global trade: a relation-driven agent-based global trade model	Ge J, Polhill JG, Macdiarmid JI, Fitton N, Smith P, Clark H, Dawson T, Aphale M.	R Soc Open Sci. 2021 Jan 13;8(1):201587. doi: 10.1098/rsos.201587. eCollection 2021 Jan.	Ge J	R Soc Open Sci	2021	2021-02-22	10.1098/rsos.201587
/	591	Structural, interpersonal, psychosocial, and behavioral risk factors for HIV acquisition among female bar workers in Dar es Salaam, Tanzania	Barnhart DA, Harling G, Muya A, Ortblad KF, Mashasi I, Dambach P, Ulenga N, Mboggo E, Oldenburg CE, Bärnighausen TW, Spiegelman D.	AIDS Care. 2019 Sep;31(9):1096-1105. doi: 10.1080/09540121.2019.1612018. Epub 2019 May 12.	Barnhart DA	AIDS Care	2019	2019-05-14	10.1080/09540121.2019.1612018
/	592	Socio-economic and environmental factors affecting breastfeeding and complementary feeding practices among Batwa and Bakiga communities in south-western Uganda	Scarpa G, Berrang-Ford L, Twesigomwe S, Kakwangire P, Galazoula M, Zavaleta-Cortijo C, Patterson K, Namanya DB, Lwasa S, Nowembabazi E, Kesande C; IHACC Research Team; Cade JE.	PLOS Glob Public Health. 2022 Mar 9;2(3):e0000144. doi: 10.1371/journal.pgph.0000144. eCollection 2022.	Scarpa G	PLOS Glob Public Health	2022	2023-03-24	10.1371/journal.pgph.0000144
/	593	Assessment of Prevalence of Malnutrition and Its Associated Factors among AIDS Patients from Asella, Oromia, Ethiopia	Teklu T, Chauhan NM, Lemessa F, Teshome G.	Biomed Res Int. 2020 Dec 7;2020:7360190. doi: 10.1155/2020/7360190. eCollection 2020.	Teklu T	Biomed Res Int	2020	2020-12-30	10.1155/2020/7360190
/	594	Poisonous substances used to capture and kill the greater cane rat (Thryonomys swinderianus)	Essuman EK, Duah KK.	Vet Med Sci. 2020 Aug;6(3):617-622. doi: 10.1002/vms3.259. Epub 2020 Mar 31.	Essuman EK	Vet Med Sci	2020	2020-04-02	10.1002/vms3.259
/	595	Prospects of orphan crops in climate change	Mabhaudhi T, Chimonyo VGP, Hlahla S, Massawe F, Mayes S, Nhamo L, Modi AT.	Planta. 2019 Sep;250(3):695-708. doi: 10.1007/s00425-019-03129-y. Epub 2019 Mar 13.	Mabhaudhi T	Planta	2019	2019-03-15	10.1007/s00425-019-03129-y
/	596	Acoustic, Pitfall Trap, and Visual Surveys of Stored Product Insect Pests in Kenyan Warehouses	Njoroge A, Affognon H, Richter U, Hensel O, Rohde B, Chen D, Mankin R.	Insects. 2019 Apr 12;10(4):105. doi: 10.3390/insects10040105.	Njoroge A	Insects	2019	2019-04-25	10.3390/insects10040105
/	597	Cure rate and associated factors for children 6-59 months with severe acute malnutrition under the out patient therapeutic care programme in the health centres of Kabale District in Southwestern Uganda: a cross sectional study	Ssekajja V, Wamani H, Kitutu FE, Atukwase A.	BMC Nutr. 2022 Jul 22;8(1):67. doi: 10.1186/s40795-022-00560-5.	Ssekajja V	BMC Nutr	2022	2022-07-22	10.1186/s40795-022-00560-5
/	598	Nature-Based One Health Approaches to Urban Agriculture Can Deliver Food and Nutrition Security	Ebenso B, Otu A, Giusti A, Cousin P, Adetimirin V, Razafindralambo H, Effa E, Gkisakis V, Thiare O, Levavasseur V, Kouhounde S, Adeoti K, Rahim A, Mounir M.	Front Nutr. 2022 Mar 11;9:773746. doi: 10.3389/fnut.2022.773746. eCollection 2022.	Ebenso B	Front Nutr	2022	2022-04-01	10.3389/fnut.2022.773746
/	599	Under-nutrition and its determinants among school-aged children in northwest Ethiopia	Tebeje DB, Agitew G, Mengistu NW, Aychiluhm SB.	Heliyon. 2022 Oct 26;8(11):e11235. doi: 10.1016/j.heliyon.2022.e11235. eCollection 2022 Nov.	Tebeje DB	Heliyon	2022	2022-11-07	10.1016/j.heliyon.2022.e11235
/	600	Yield reduction under climate warming varies among wheat cultivars in South Africa	Shew AM, Tack JB, Nalley LL, Chaminuka P.	Nat Commun. 2020 Sep 2;11(1):4408. doi: 10.1038/s41467-020-18317-8.	Shew AM	Nat Commun	2020	2020-09-04	10.1038/s41467-020-18317-8
/	601	School Meal Programs in Africa: Regional Results From the 2019 Global Survey of School Meal Programs	Wineman A, Ekwueme MC, Bigayimpunzi L, Martin-Daihirou A, de Gois V N Rodrigues EL, Etuge P, Warner Y, Kessler H, Mitchell A.	Front Public Health. 2022 May 26;10:871866. doi: 10.3389/fpubh.2022.871866. eCollection 2022.	Wineman A	Front Public Health	2022	2022-06-13	10.3389/fpubh.2022.871866
/	602	Bambara Groundnut Rhizobacteria Antimicrobial and Biofertilization Potential	F Ajilogba C, Babalola OO, Adebola P, Adeleke R.	Front Plant Sci. 2022 Jul 13;13:854937. doi: 10.3389/fpls.2022.854937. eCollection 2022.	F Ajilogba C	Front Plant Sci	2022	2022-08-01	10.3389/fpls.2022.854937
/	603	Waste to resource: use of water treatment residual for increased maize productivity and micronutrient content	Gwandu T, Blake LI, Nezomba H, Rurinda J, Chivasa S, Mtambanengwe F, Johnson KL.	Environ Geochem Health. 2022 Oct;44(10):3359-3376. doi: 10.1007/s10653-021-01100-z. Epub 2021 Sep 27.	Gwandu T	Environ Geochem Health	2022	2021-09-27	10.1007/s10653-021-01100-z
/	604	Protocol for a Multi-Level Policy Analysis of Non-Communicable Disease Determinants of Diet and Physical Activity: Implications for Low- and Middle-Income Countries in Africa and the Caribbean	Shung-King M, Weimann A, McCreedy N, Tatah L, Mapa-Tassou C, Muzenda T, Govia I, Were V, Oni T.	Int J Environ Res Public Health. 2021 Dec 10;18(24):13061. doi: 10.3390/ijerph182413061.	Shung-King M	Int J Environ Res Public Health	2021	2021-12-24	10.3390/ijerph182413061
/	605	Community engagement and building trust to resolve ethical challenges during humanitarian crises: experience from the CAGED study	Yimer G, Gebreyes W, Havelaar A, Yousuf J, McKune S, Mohammed A, O'Mathúna D.	Confl Health. 2020 Oct 6;14:68. doi: 10.1186/s13031-020-00313-w. eCollection 2020.	Yimer G	Confl Health	2020	2020-10-12	10.1186/s13031-020-00313-w
/	606	Strengthening prevention of nutrition-related non-communicable diseases through sugar-sweetened beverages tax in Rwanda: a policy landscape analysis	Ruhara CM, Abdool Karim S, Erzse A, Thow AM, Ntirampeba S, Hofman KJ.	Glob Health Action. 2021 Jan 1;14(1):1883911. doi: 10.1080/16549716.2021.1883911.	Ruhara CM	Glob Health Action	2021	2021-04-20	10.1080/16549716.2021.1883911
cc/co/pa？（lulc）	607	The application of SWAT+ model to quantify the impacts of sensitive LULC changes on water balance in Guder catchment, Oromia, Ethiopia	Tumsa BC, Kenea G, Tola B.	Heliyon. 2022 Dec 22;8(12):e12569. doi: 10.1016/j.heliyon.2022.e12569. eCollection 2022 Dec.	Tumsa BC	Heliyon	2022	2023-01-16	10.1016/j.heliyon.2022.e12569
/	608	Investigating the Association between Unhealthy Dietary Habits and Obesity among Libyan Adults	Lemamsha H, Randhawa G, Papadopoulos C.	Int J Environ Res Public Health. 2022 Jan 19;19(3):1076. doi: 10.3390/ijerph19031076.	Lemamsha H	Int J Environ Res Public Health	2022	2022-02-15	10.3390/ijerph19031076
/	609	The Burden of Anemia in Pregnancy Among Women Attending the Antenatal Clinics in Mkuranga District, Tanzania	Ngimbudzi EB, Massawe SN, Sunguya BF.	Front Public Health. 2021 Dec 2;9:724562. doi: 10.3389/fpubh.2021.724562. eCollection 2021.	Ngimbudzi EB	Front Public Health	2021	2021-12-20	10.3389/fpubh.2021.724562
/	610	Using principal component analysis to explore consumers' perception toward quinoa health and nutritional claims in Gweru, Zimbabwe	Muziri T, Chaibva P, Chofamba A, Madanzi T, Mangeru P, Mudada N, Manhokwe S, Mugari A, Matsvange D, Murewi CTF, Mwadzingeni L, Mugandani R.	Food Sci Nutr. 2020 Dec 22;9(2):1025-1033. doi: 10.1002/fsn3.2071. eCollection 2021 Feb.	Muziri T	Food Sci Nutr	2020	2021-02-18	10.1002/fsn3.2071
/	611	Sex-specific associations between cardiovascular risk factors and physical function: the Gambian Bone and Muscle Ageing Study	Zengin A, Ó Breasail M, Parsons CM, Jarjou LM, Janha RE, Jobe M, Prentice A, Cooper C, Ebeling PR, Ward KA.	J Cachexia Sarcopenia Muscle. 2023 Feb;14(1):84-92. doi: 10.1002/jcsm.13069. Epub 2022 Nov 8.	Zengin A	J Cachexia Sarcopenia Muscle	2023	2022-11-08	10.1002/jcsm.13069
/	612	The Efficacy of Fish as an Early Complementary Food on the Linear Growth of Infants Aged 6-7 Months: A Randomised Controlled Trial	Chipili G, Van Graan A, Lombard CJ, Van Niekerk E.	Nutrients. 2022 May 25;14(11):2191. doi: 10.3390/nu14112191.	Chipili G	Nutrients	2022	2022-06-10	10.3390/nu14112191
/	613	Emergence of Theileria species in ticks from free-ranging domestic animals in Raymond Mhlaba local municipality, South Africa	Iweriebor BC, Afolabi KO, Nqoro A, Obi LC.	Heliyon. 2022 Mar 10;8(3):e09085. doi: 10.1016/j.heliyon.2022.e09085. eCollection 2022 Mar.	Iweriebor BC	Heliyon	2022	2022-03-17	10.1016/j.heliyon.2022.e09085
/	614	Potential Role of African Fermented Indigenous Vegetables in Maternal and Child Nutrition in Sub-Saharan Africa	Irakoze ML, Wafula EN, Owaga E.	Int J Food Sci. 2021 Dec 15;2021:3400329. doi: 10.1155/2021/3400329. eCollection 2021.	Irakoze ML	Int J Food Sci	2021	2021-12-27	10.1155/2021/3400329
/	615	Unraveling Origin, History, Genetics, and Strategies for Accelerated Domestication and Diversification of Food Legumes	Ambika, Aski MS, Gayacharan, Hamwieh A, Talukdar A, Kumar Gupta S, Sharma BB, Joshi R, Upadhyaya HD, Singh K, Kumar R.	Front Genet. 2022 Jul 22;13:932430. doi: 10.3389/fgene.2022.932430. eCollection 2022.	Ambika	Front Genet	2022	2022-08-18	10.3389/fgene.2022.932430
/	616	Does in utero HIV exposure and the early nutritional environment influence infant development and immune outcomes? Findings from a pilot study in Pretoria, South Africa	White M, Feucht UD, Duffley E, Molokoane F, Durandt C, Cassol E, Rossouw T, Connor KL.	Pilot Feasibility Stud. 2020 Dec 11;6(1):192. doi: 10.1186/s40814-020-00725-8.	White M	Pilot Feasibility Stud	2020	2020-12-14	10.1186/s40814-020-00725-8
/	617	Evaluating the effects of storage conditions on dry matter loss and nutritional quality of grain legume fodders in West Africa	Akakpo DB, de Boer IJM, Adjei-Nsiah S, Duncan AJ, Giller KE, Oosting SJ.	Anim Feed Sci Technol. 2020 Apr;262:114419. doi: 10.1016/j.anifeedsci.2020.114419.	Akakpo DB	Anim Feed Sci Technol	2020	2020-04-08	10.1016/j.anifeedsci.2020.114419
/	618	Review on contribution of indigenous food preparation and preservation techniques to attainment of food security in Ethiopian	Kuyu CG, Bereka TY.	Food Sci Nutr. 2019 Nov 27;8(1):3-15. doi: 10.1002/fsn3.1274. eCollection 2020 Jan.	Kuyu CG	Food Sci Nutr	2019	2020-01-30	10.1002/fsn3.1274
/	619	Integrating youth mental health into cash transfer programmes in response to the COVID-19 crisis in low-income and middle-income countries	Bauer A, Garman E, McDaid D, Avendano M, Hessel P, Díaz Y, Araya R, Lund C, Malvasi P, Matijasevich A, Park AL, Paula CS, Ziebold C, Zimmerman A, Evans-Lacko S.	Lancet Psychiatry. 2021 Apr;8(4):340-346. doi: 10.1016/S2215-0366(20)30382-5. Epub 2021 Feb 4.	Bauer A	Lancet Psychiatry	2021	2021-02-07	10.1016/S2215-0366(20)30382-5
cc	620	Governance Challenges at the Interface of Food Security and Biodiversity Conservation: A Multi-Level Case Study from Ethiopia	Jiren TS, Leventon J, Jager NW, Dorresteijn I, Schultner J, Senbeta F, Bergsten A, Fischer J.	Environ Manage. 2021 Apr;67(4):717-730. doi: 10.1007/s00267-021-01432-7. Epub 2021 Feb 16.	Jiren TS	Environ Manage	2021	2021-02-16	10.1007/s00267-021-01432-7
/	621	Livelihood strategies, capital assets, and food security in rural Southwest Ethiopia	Manlosa AO, Hanspach J, Schultner J, Dorresteijn I, Fischer J.	Food Secur. 2019;11(1):167-181. doi: 10.1007/s12571-018-00883-x. Epub 2019 Jan 24.	Manlosa AO	Food Secur	2019	2019-04-02	10.1007/s12571-018-00883-x
/	622	Global, Regional, and National Cancer Incidence, Mortality, Years of Life Lost, Years Lived With Disability, and Disability-Adjusted Life-Years for 29 Cancer Groups, 1990 to 2017: A Systematic Analysis for the Global Burden of Disease Study	Global Burden of Disease Cancer Collaboration; Fitzmaurice C, Abate D, Abbasi N, Abbastabar H, Abd-Allah F, Abdel-Rahman O, Abdelalim A, Abdoli A, Abdollahpour I, Abdulle ASM, Abebe ND, Abraha HN, Abu-Raddad LJ, Abualhasan A, Adedeji IA, Advani SM, Afarideh M, Afshari M, Aghaali M, Agius D, Agrawal S, Ahmadi A, Ahmadian E, Ahmadpour E, Ahmed MB, Akbari ME, Akinyemiju T, Al-Aly Z, AlAbdulKader AM,…	JAMA Oncol. 2019 Dec 1;5(12):1749-1768. doi: 10.1001/jamaoncol.2019.2996.	Global Burden of Disease Cancer Collaboration	JAMA Oncol	2019	2019-09-28	10.1001/jamaoncol.2019.2996
/	623	Pesticide Importation in Sierra Leone, 2010-2021: Implications for Food Production and Antimicrobial Resistance	Johnson RAB, Hann K, Leno A, Timire C, Bangura AJA, George MIZ, Davtyan H, Satyanarayana S, Nair D, Mansaray AHD, Bangura FI, Kanu JS, Edwards JK.	Int J Environ Res Public Health. 2022 Apr 15;19(8):4792. doi: 10.3390/ijerph19084792.	Johnson RAB	Int J Environ Res Public Health	2022	2022-04-23	10.3390/ijerph19084792
/	624	Accelerating the sustainable development goals through microbiology: some efforts and opportunities	Fagunwa OE, Olanbiwoninu AA.	Access Microbiol. 2020 Mar 23;2(5):acmi000112. doi: 10.1099/acmi.0.000112. eCollection 2020.	Fagunwa OE	Access Microbiol	2020	2020-09-25	10.1099/acmi.0.000112
/	625	Development of the Choices 5-Level Criteria to Support Multiple Food System Actions	Tognon G, Beltramo B, Schilpzand R, Lissner L, Roodenburg AJC, Don R, Nair KM, Nnam N, Hamaker B, Smorenburg H.	Nutrients. 2021 Dec 16;13(12):4509. doi: 10.3390/nu13124509.	Tognon G	Nutrients	2021	2021-12-28	10.3390/nu13124509
/	626	Moulds and their secondary metabolites associated with the fermentation and storage of two cocoa bean hybrids in Nigeria	Akinfala TO, Houbraken J, Sulyok M, Adedeji AR, Odebode AC, Krska R, Ezekiel CN.	Int J Food Microbiol. 2020 Mar 2;316:108490. doi: 10.1016/j.ijfoodmicro.2019.108490. Epub 2019 Dec 14.	Akinfala TO	Int J Food Microbiol	2020	2019-12-25	10.1016/j.ijfoodmicro.2019.108490
/	627	Estimating access to health care in Yemen, a complex humanitarian emergency setting: a descriptive applied geospatial analysis	Garber K, Fox C, Abdalla M, Tatem A, Qirbi N, Lloyd-Braff L, Al-Shabi K, Ongwae K, Dyson M, Hassen K.	Lancet Glob Health. 2020 Nov;8(11):e1435-e1443. doi: 10.1016/S2214-109X(20)30359-4.	Garber K	Lancet Glob Health	2020	2020-10-18	10.1016/S2214-109X(20)30359-4
/	628	Soil Salinity, a Serious Environmental Issue and Plant Responses: A Metabolomics Perspective	Chele KH, Tinte MM, Piater LA, Dubery IA, Tugizimana F.	Metabolites. 2021 Oct 22;11(11):724. doi: 10.3390/metabo11110724.	Chele KH	Metabolites	2021	2021-11-25	10.3390/metabo11110724
/	629	Metabolomics-Guided Elucidation of Plant Abiotic Stress Responses in the 4IR Era: An Overview	Tinte MM, Chele KH, van der Hooft JJJ, Tugizimana F.	Metabolites. 2021 Jul 8;11(7):445. doi: 10.3390/metabo11070445.	Tinte MM	Metabolites	2021	2021-08-06	10.3390/metabo11070445
/	630	Microbial redemption of "evil" days: a global appraisal to food security	Bankefa OE, Oladeji SJ, Ayilara-Akande SO, Lasisi MM.	J Food Sci Technol. 2021 Jun;58(6):2041-2053. doi: 10.1007/s13197-020-04725-7. Epub 2020 Aug 19.	Bankefa OE	J Food Sci Technol	2021	2021-05-10	10.1007/s13197-020-04725-7
/	631	Biocatalysis and biomass conversion: enabling a circular economy	Sheldon RA.	Philos Trans A Math Phys Eng Sci. 2020 Jul 24;378(2176):20190274. doi: 10.1098/rsta.2019.0274. Epub 2020 Jul 6.	Sheldon RA	Philos Trans A Math Phys Eng Sci	2020	2020-07-07	10.1098/rsta.2019.0274
/	632	A comparative analysis of determinants of low birth weight and stunting among under five children of adolescent and non-adolescent mothers using 2015/16 Tanzania Demographic and Health Survey (TDHS)	Mtongwa RH, Festo C, Elisaria E.	BMC Nutr. 2021 Nov 4;7(1):64. doi: 10.1186/s40795-021-00468-6.	Mtongwa RH	BMC Nutr	2021	2021-11-04	10.1186/s40795-021-00468-6
/	633	Knowledge, risk perception, and prevention preparedness towards COVID-19 among a cross-section of animal health professionals in Nigeria	Odetokun IA, Alhaji NB, Akpabio U, Abdulkareem MA, Bilat GT, Subedi D, Ghali-Mohammed I, Elelu N.	Pan Afr Med J. 2022 Jan 9;41:20. doi: 10.11604/pamj.2022.41.20.28315. eCollection 2022.	Odetokun IA	Pan Afr Med J	2022	2022-03-16	10.11604/pamj.2022.41.20.28315
/	634	Hunger in the midst of plenty: A survey of household food security among urban families in Lagos State, Nigeria	Roberts AA, Osadare JO, Inem VA.	J Public Health Afr. 2019 Jun 19;10(1):885. doi: 10.4081/jphia.2019.885. eCollection 2019 May 3.	Roberts AA	J Public Health Afr	2019	2019-07-10	10.4081/jphia.2019.885
/	635	Bacterial community dynamics in lait caillé, a traditional product of spontaneous fermentation from Senegal	Groenenboom AE, Parker ME, de Vries A, de Groot S, Zobrist S, Mansen K, Milani P, Kort R, Smid EJ, Schoustra SE.	PLoS One. 2019 May 10;14(5):e0215658. doi: 10.1371/journal.pone.0215658. eCollection 2019.	Groenenboom AE	PLoS One	2019	2019-05-11	10.1371/journal.pone.0215658
/	636	High Resolution, Annual Maps of Field Boundaries for Smallholder-Dominated Croplands at National Scales	Estes LD, Ye S, Song L, Luo B, Eastman JR, Meng Z, Zhang Q, McRitchie D, Debats SR, Muhando J, Amukoa AH, Kaloo BW, Makuru J, Mbatia BK, Muasa IM, Mucha J, Mugami AM, Mugami JM, Muinde FW, Mwawaza FM, Ochieng J, Oduol CJ, Oduor P, Wanjiku T, Wanyoike JG, Avery RB, Caylor KK.	Front Artif Intell. 2022 Feb 25;4:744863. doi: 10.3389/frai.2021.744863. eCollection 2021.	Estes LD	Front Artif Intell	2022	2022-03-14	10.3389/frai.2021.744863
/	637	Model comparison and quantification of nitrous oxide emission and mitigation potential from maize and wheat fields at a global scale	Tesfaye K, Takele R, Sapkota TB, Khatri-Chhetri A, Solomon D, Stirling C, Albanito F.	Sci Total Environ. 2021 Aug 15;782:146696. doi: 10.1016/j.scitotenv.2021.146696. Epub 2021 Mar 24.	Tesfaye K	Sci Total Environ	2021	2021-04-10	10.1016/j.scitotenv.2021.146696
/	638	Expression of Nutritional Traits in Vegetable Cowpea Grown under Various South African Agro-Ecological Conditions	Gerrano AS, Mbuma NW, Mumm RH.	Plants (Basel). 2022 May 27;11(11):1422. doi: 10.3390/plants11111422.	Gerrano AS	Plants (Basel)	2022	2022-06-10	10.3390/plants11111422
/	639	Neurodevelopmental outcomes of preterm babies during infancy in Eastern Uganda: a prospective cohort study	Namazzi G, Tumwine JK, Hildenwall H, Ndeezi G, Mubiri P, Hanson C, Kakooza-Mwesige A, Waiswa P.	Glob Health Action. 2020 Dec 31;13(1):1820714. doi: 10.1080/16549716.2020.1820714.	Namazzi G	Glob Health Action	2020	2020-10-06	10.1080/16549716.2020.1820714
/	640	The effect of gender on end-user preferences for yam quality descriptors	Effah-Manu L, Wireko-Manu FD, Agbenorhevi JK, Maziya-Dixon B, Oduro IN, Baah-Ennum TY.	Food Sci Nutr. 2022 Aug 9;10(11):3890-3904. doi: 10.1002/fsn3.2986. eCollection 2022 Nov.	Effah-Manu L	Food Sci Nutr	2022	2022-11-09	10.1002/fsn3.2986
/	641	Production, reproduction and some adaptation characteristics of Boran cattle breed under changing climate: A systematic review and meta-analysis	Bayssa M, Yigrem S, Betsha S, Tolera A.	PLoS One. 2021 May 28;16(5):e0244836. doi: 10.1371/journal.pone.0244836. eCollection 2021.	Bayssa M	PLoS One	2021	2021-05-28	10.1371/journal.pone.0244836
/	642	Using Outcome Mapping to Mobilize Critical Stakeholders for a Gender Responsive Rift Valley Fever and Newcastle Disease Vaccine Value Chain in Rwanda	Gannaway T, Majyambere D, Kabarungi M, Mukamana L, Niyitanga F, Schurer J, Miller B, Amuguni H.	Front Glob Womens Health. 2022 Apr 19;3:732292. doi: 10.3389/fgwh.2022.732292. eCollection 2022.	Gannaway T	Front Glob Womens Health	2022	2022-05-06	10.3389/fgwh.2022.732292
/	643	The clinical use of longitudinal bio-electrical impedance vector analysis in assessing stabilization of children with severe acute malnutrition	Bourdon C, Bartels RH, Chimwezi E, Kool J, Chidzalo K, Perot L, Brals D, Bandsma RHJ, Boele van Hensbroek M, Voskuijl WP.	Clin Nutr. 2021 Apr;40(4):2078-2090. doi: 10.1016/j.clnu.2020.09.031. Epub 2020 Oct 1.	Bourdon C	Clin Nutr	2021	2020-10-24	10.1016/j.clnu.2020.09.031
/	644	A Mixed-Methods Participatory Intervention Design Process to Develop Intervention Options in Immediate Food and Built Environments to Support Healthy Eating and Active Living among Children and Adolescents in Cameroon and South Africa	Erzse A, Rwafa-Ponela T, Kruger P, Wayas FA, Lambert EV, Mapa-Tassou C, Ngwa E, Goldstein S, Foley L, Hofman KJ, Teguia S, Oni T, Assah F, Shung-King M, Abdool Karim S.	Int J Environ Res Public Health. 2022 Aug 18;19(16):10263. doi: 10.3390/ijerph191610263.	Erzse A	Int J Environ Res Public Health	2022	2022-08-26	10.3390/ijerph191610263
/	645	Transactional sex and HIV infection among commercial farm workers in South Africa	Durojaiye I, Obisie-Nmehielle N, Ibisomi L.	J Public Health Afr. 2021 Feb 10;11(2):1229. doi: 10.4081/jphia.2020.1229. eCollection 2020 Dec 31.	Durojaiye I	J Public Health Afr	2021	2021-02-24	10.4081/jphia.2020.1229
/	646	Improving adoption of technologies and interventions for increasing supply of quality livestock feed in low- and middle-income countries	Balehegn M, Duncan A, Tolera A, Ayantunde AA, Issa S, Karimou M, Zampaligré N, André K, Gnanda I, Varijakshapanicker P, Kebreab E, Dubeux J, Boote K, Minta M, Feyissa F, Adesogan AT.	Glob Food Sec. 2020 Sep;26:100372. doi: 10.1016/j.gfs.2020.100372.	Balehegn M	Glob Food Sec	2020	2020-12-16	10.1016/j.gfs.2020.100372
/	647	The 4p1000 initiative: Opportunities, limitations and challenges for implementing soil organic carbon sequestration as a sustainable development strategy	Rumpel C, Amiraslani F, Chenu C, Garcia Cardenas M, Kaonga M, Koutika LS, Ladha J, Madari B, Shirato Y, Smith P, Soudi B, Soussana JF, Whitehead D, Wollenberg E.	Ambio. 2020 Jan;49(1):350-360. doi: 10.1007/s13280-019-01165-2. Epub 2019 Mar 23.	Rumpel C	Ambio	2020	2019-03-25	10.1007/s13280-019-01165-2
pa	648	COVID-19 and food security in Africa: Building more resilient food systems	Shilomboleni H.	AAS Open Res. 2020 Jun 26;3:27. doi: 10.12688/aasopenres.13078.1. eCollection 2020.	Shilomboleni H	AAS Open Res	2020	2020-08-01	10.12688/aasopenres.13078.1
/	649	Is preterm birth associated with intimate partner violence and maternal malnutrition during pregnancy in Ethiopia? A systematic review and meta analysis	Desta M, Getaneh T, Memiah P, Akalu TY, Shiferaw WS, Yimer NB, Asmare B, Black KI.	Heliyon. 2021 Oct 6;7(10):e08103. doi: 10.1016/j.heliyon.2021.e08103. eCollection 2021 Oct.	Desta M	Heliyon	2021	2021-12-20	10.1016/j.heliyon.2021.e08103
/	650	Leopard and spotted hyena densities in the Lake Mburo National Park, southwestern Uganda	Braczkowski A, Schenk R, Samarasinghe D, Biggs D, Richardson A, Swanson N, Swanson M, Dheer A, Fattebert J.	PeerJ. 2022 Jan 27;10:e12307. doi: 10.7717/peerj.12307. eCollection 2022.	Braczkowski A	PeerJ	2022	2022-02-07	10.7717/peerj.12307
/	651	Not All Street Food Is Bad: Low Prevalence of Antibiotic-Resistant Salmonella enterica in Ready-to-Eat (RTE) Meats in Ghana Is Associated with Good Vendors' Knowledge of Meat Safety	Aduah M, Adzitey F, Amoako DG, Abia ALK, Ekli R, Teye GA, Shariff AHM, Huda N.	Foods. 2021 May 6;10(5):1011. doi: 10.3390/foods10051011.	Aduah M	Foods	2021	2021-06-02	10.3390/foods10051011
/	652	Food Security, Dietary Intake, and Foodways of Urban Low-Income Older South African Women: An Exploratory Study	Odunitan-Wayas FA, Faber M, Mendham AE, Goedecke JH, Micklesfield LK, Brooks NE, Christensen DL, Gallagher IJ, Myburgh KH, Hunter AM, Lambert EV.	Int J Environ Res Public Health. 2021 Apr 9;18(8):3973. doi: 10.3390/ijerph18083973.	Odunitan-Wayas FA	Int J Environ Res Public Health	2021	2021-04-30	10.3390/ijerph18083973
/	653	The health policy response to COVID-19 in Malawi	Mzumara GW, Chawani M, Sakala M, Mwandira L, Phiri E, Milanzi E, Phiri MD, Kazanga I, O'Byrne T, Zulu EM, Mitambo C, Divala T, Squire B, Iroh Tam PY.	BMJ Glob Health. 2021 May;6(5):e006035. doi: 10.1136/bmjgh-2021-006035.	Mzumara GW	BMJ Glob Health	2021	2021-05-19	10.1136/bmjgh-2021-006035
/	654	The Association between Post-Migration Nutrition and Lifestyle Transition and the Risk of Developing Chronic Diseases among Sub-Saharan African Migrants: A Mixed Method Systematic Review Protocol	Akombi-Inyang B, Huda MN, Schutte AE, Macniven R, Lin S, Rawstorne P, Xu X, Renzaho A.	Int J Environ Res Public Health. 2021 Apr 28;18(9):4706. doi: 10.3390/ijerph18094706.	Akombi-Inyang B	Int J Environ Res Public Health	2021	2021-04-30	10.3390/ijerph18094706
/	655	Effectiveness of Training and Use of Novasil Binder in Mitigating Aflatoxins in Cow Milk Produced in Smallholder Farms in Urban and Periurban Areas of Kenya	Anyango G, Kagera I, Mutua F, Kahenya P, Kyallo F, Andang'o P, Grace D, Lindahl JF.	Toxins (Basel). 2021 Apr 15;13(4):281. doi: 10.3390/toxins13040281.	Anyango G	Toxins (Basel)	2021	2021-04-30	10.3390/toxins13040281
/	656	Feasibility and acceptability of food-based complementary feeding recommendations using Trials of Improved Practices among poor families in rural Eastern and Western Uganda	Bekele H, Turyashemererwa F.	Food Sci Nutr. 2019 Feb 27;7(4):1311-1327. doi: 10.1002/fsn3.964. eCollection 2019 Apr.	Bekele H	Food Sci Nutr	2019	2019-04-27	10.1002/fsn3.964
/	657	Heterozygous Single-Nucleotide Polymorphism Genotypes at Heat Shock Protein 70 Gene Potentially Influence Thermo-Tolerance Among Four Zebu Breeds of Nigeria	Onasanya GO, Msalya GM, Thiruvenkadan AK, Sreekumar C, Tirumurugaan GK, Fafiolu AO, Adeleke MA, Yakubu A, Ikeobi CON, Okpeku M.	Front Genet. 2021 Apr 12;12:642213. doi: 10.3389/fgene.2021.642213. eCollection 2021.	Onasanya GO	Front Genet	2021	2021-04-29	10.3389/fgene.2021.642213
/	658	Child dietary diversity and food (in)security as a potential correlate of child anthropometric indices in the context of urban food system in the cases of north-central Ethiopia	Dinku AM, Mekonnen TC, Adilu GS.	J Health Popul Nutr. 2020 Dec 2;39(1):11. doi: 10.1186/s41043-020-00219-6.	Dinku AM	J Health Popul Nutr	2020	2020-12-10	10.1186/s41043-020-00219-6
cc	659	Heat stress will detrimentally impact future livestock production in East Africa	Rahimi J, Mutua JY, Notenbaert AMO, Marshall K, Butterbach-Bahl K.	Nat Food. 2021 Feb;2(2):88-96. doi: 10.1038/s43016-021-00226-8. Epub 2021 Feb 18.	Rahimi J	Nat Food	2021	2023-04-28	10.1038/s43016-021-00226-8
/	660	Soil Zinc Is Associated with Serum Zinc But Not with Linear Growth of Children in Ethiopia	Tessema M, De Groote H, D Brouwer I, J M Feskens E, Belachew T, Zerfu D, Belay A, Demelash Y, S Gunaratna N.	Nutrients. 2019 Jan 22;11(2):221. doi: 10.3390/nu11020221.	Tessema M	Nutrients	2019	2019-01-26	10.3390/nu11020221
/	661	Screening Bambara Groundnut (Vigna subterranea L. Verdc) Genotypes for Drought Tolerance at the Germination Stage under Simulated Drought Conditions	Kunene S, Odindo AO, Gerrano AS, Mandizvo T.	Plants (Basel). 2022 Dec 16;11(24):3562. doi: 10.3390/plants11243562.	Kunene S	Plants (Basel)	2022	2022-12-23	10.3390/plants11243562
pa	662	Food insecurity, depressive symptoms, and the salience of gendered family roles during the COVID-19 pandemic in South Africa	Shepherd DL.	Soc Sci Med. 2022 May;301:114830. doi: 10.1016/j.socscimed.2022.114830. Epub 2022 Feb 28.	Shepherd DL	Soc Sci Med	2022	2022-04-03	10.1016/j.socscimed.2022.114830
/	663	Gaps between fruit and vegetable production, demand, and recommended consumption at global and national levels: an integrated modelling study	Mason-D'Croz D, Bogard JR, Sulser TB, Cenacchi N, Dunston S, Herrero M, Wiebe K.	Lancet Planet Health. 2019 Jul;3(7):e318-e329. doi: 10.1016/S2542-5196(19)30095-6.	Mason-D'Croz D	Lancet Planet Health	2019	2019-07-22	10.1016/S2542-5196(19)30095-6
/	664	The Young Age and Plant-Based Diet Hypothesis for Low SARS-CoV-2 Infection and COVID-19 Pandemic in Sub-Saharan Africa	Losso JN, Losso MN, Toc M, Inungu JN, Finley JW.	Plant Foods Hum Nutr. 2021 Sep;76(3):270-280. doi: 10.1007/s11130-021-00907-6. Epub 2021 Jun 24.	Losso JN	Plant Foods Hum Nutr	2021	2021-06-25	10.1007/s11130-021-00907-6
/	665	Are Countries of the Eastern Mediterranean Region on Track towards Meeting the World Health Assembly Target for Anemia? A Review of Evidence	Al-Jawaldeh A, Taktouk M, Doggui R, Abdollahi Z, Achakzai B, Aguenaou H, Al-Halaika M, Almamary S, Barham R, Coulibaly-Zerbo F, Ammari LE, Elati J, Nishtar NA, Omidvar N, Shams MQ, Qureshi AB, Nasreddine L.	Int J Environ Res Public Health. 2021 Mar 2;18(5):2449. doi: 10.3390/ijerph18052449.	Al-Jawaldeh A	Int J Environ Res Public Health	2021	2021-04-03	10.3390/ijerph18052449
/	666	Effectiveness and Coverage of Treatment for Severe Acute Malnutrition Delivered by Community Health Workers in the Guidimakha Region, Mauritania	Charle-Cuéllar P, Lopez-Ejeda N, Toukou Souleymane H, Yacouba D, Diagana M, Dougnon AO, Vargas A, Briend A.	Children (Basel). 2021 Dec 4;8(12):1132. doi: 10.3390/children8121132.	Charle-Cuéllar P	Children (Basel)	2021	2021-12-24	10.3390/children8121132
/	667	Prevalence and determinants of lower extremity amputations among type I and type II diabetic patients: A multicenter-based study	Tuglo LS.	Int Wound J. 2023 Apr;20(4):903-909. doi: 10.1111/iwj.13935. Epub 2022 Aug 23.	Tuglo LS	Int Wound J	2023	2022-09-02	10.1111/iwj.13935
/	668	Safeguarding nutrients from coral reefs under climate change	Mellin C, Hicks CC, Fordham DA, Golden CD, Kjellevold M, MacNeil MA, Maire E, Mangubhai S, Mouillot D, Nash KL, Omukoto JO, Robinson JPW, Stuart-Smith RD, Zamborain-Mason J, Edgar GJ, Graham NAJ.	Nat Ecol Evol. 2022 Dec;6(12):1808-1817. doi: 10.1038/s41559-022-01878-w. Epub 2022 Oct 3.	Mellin C	Nat Ecol Evol	2022	2022-10-03	10.1038/s41559-022-01878-w
/	669	Caregiver Perceptions and Acceptability of a Provitamin A Carotenoid, Iron and Zinc Rich Complementary Food Blend Prepared from Common Bean and Pumpkin in Rural Uganda	Buzigi E, Pillay K, Siwela M.	Nutrients. 2020 Mar 26;12(4):906. doi: 10.3390/nu12040906.	Buzigi E	Nutrients	2020	2020-04-01	10.3390/nu12040906
/	670	Association between Malaria Infection and Early Childhood Development Mediated by Anemia in Rural Kenya	Milner EM, Kariger P, Pickering AJ, Stewart CP, Byrd K, Lin A, Rao G, Achando B, Dentz HN, Null C, Fernald LCH.	Int J Environ Res Public Health. 2020 Feb 2;17(3):902. doi: 10.3390/ijerph17030902.	Milner EM	Int J Environ Res Public Health	2020	2020-02-07	10.3390/ijerph17030902
/	671	Evaluation of the Morpho-Physiological, Biochemical and Molecular Responses of Contrasting Medicago truncatula Lines under Water Deficit Stress	Haddoudi L, Hdira S, Hanana M, Romero I, Haddoudi I, Mahjoub A, Ben Jouira H, Djébali N, Ludidi N, Sanchez-Ballesta MT, Abdelly C, Badri M.	Plants (Basel). 2021 Oct 6;10(10):2114. doi: 10.3390/plants10102114.	Haddoudi L	Plants (Basel)	2021	2021-10-23	10.3390/plants10102114
/	672	Misinformation in the media: global coverage of GMOs 2019-2021	Lynas M, Adams J, Conrow J.	GM Crops Food. 2022 Nov 17:1-10. doi: 10.1080/21645698.2022.2140568. Online ahead of print.	Lynas M	GM Crops Food	2022	2022-11-17	10.1080/21645698.2022.2140568
s	673	Research priorities to reduce the impact of COVID-19 in low- and middle-income countries	Polašek O, Wazny K, Adeloye D, Song P, Chan KY, Bojude DA, Ali S, Bastien S, Becerra-Posada F, Borrescio-Higa F, Cheema S, Cipta DA, Cvjetković S, Castro LD, Ebenso B, Femi-Ajao O, Ganesan B, Glasnović A, He L, Heraud JM, Igwesi-Chidobe C, Iversen PO, Jadoon B, Karim AJ, Khan J, Biswas RK, Lanza G, Lee SW, Li Y, Liang LL, Lowe M, Islam MM, Marušić A, Mshelia S, Manyara AM, Htay MN, Parisi M, Pepr…	J Glob Health. 2022 Apr 15;12:09003. doi: 10.7189/jogh.12.09003. eCollection 2022.	Polašek O	J Glob Health	2022	2022-04-27	10.7189/jogh.12.09003
/	674	Feed Quality and Feeding Level Effects on Faecal Composition in East African Cattle Farming Systems	Ali AIM, Wassie SE, Joergensen RG, Korir D, Goopy JP, Butterbach-Bahl K, Merbold L, Dickhoefer U, Schlecht E.	Animals (Basel). 2021 Feb 22;11(2):564. doi: 10.3390/ani11020564.	Ali AIM	Animals (Basel)	2021	2021-03-06	10.3390/ani11020564
/	675	Food Insecurity and Micronutrient Status among Ghanaian Women Planning to Become Pregnant	Pobee RA, Aguree S, Colecraft EK, Gernand AD, Murray-Kolb LE.	Nutrients. 2020 Feb 13;12(2):470. doi: 10.3390/nu12020470.	Pobee RA	Nutrients	2020	2020-02-20	10.3390/nu12020470
/	676	Analysis of Food Safety Management Systems in the Beef Meat Processing and Distribution Chain in Uganda	Jeffer SB, Kassem II, Kharroubi SA, Abebe GK.	Foods. 2021 Sep 22;10(10):2244. doi: 10.3390/foods10102244.	Jeffer SB	Foods	2021	2021-10-23	10.3390/foods10102244
/	677	Spatial farming systems diversity and micronutrient intakes of rural children in Ethiopia	Moges T, Brouwer ID, Delbiso TD, Remans R, Baudron F, Belachew T, Groot JCJ.	Matern Child Nutr. 2022 Jan;18(1):e13242. doi: 10.1111/mcn.13242. Epub 2021 Jul 5.	Moges T	Matern Child Nutr	2022	2021-07-05	10.1111/mcn.13242
/	678	Rural Subsistence Maize Farming in South Africa: Risk Assessment and Intervention models for Reduction of Exposure to Fumonisin Mycotoxins	Alberts J, Rheeder J, Gelderblom W, Shephard G, Burger HM.	Toxins (Basel). 2019 Jun 12;11(6):334. doi: 10.3390/toxins11060334.	Alberts J	Toxins (Basel)	2019	2019-06-20	10.3390/toxins11060334
/	679	Crop production response to soil moisture and groundwater depletion in the Nile Basin based on multi-source data	Nigatu ZM, Fan D, You W, Melesse AM, Pu L, Yang X, Wan X, Jiang Z.	Sci Total Environ. 2022 Jun 15;825:154007. doi: 10.1016/j.scitotenv.2022.154007. Epub 2022 Feb 19.	Nigatu ZM	Sci Total Environ	2022	2022-02-22	10.1016/j.scitotenv.2022.154007
/	680	Factors Correlated with Home Gardening in Gauteng Province, South Africa	Oguttu JW, Mbombo-Dweba TP, Ncayiyana JR.	Int J Environ Res Public Health. 2021 Mar 8;18(5):2737. doi: 10.3390/ijerph18052737.	Oguttu JW	Int J Environ Res Public Health	2021	2021-04-03	10.3390/ijerph18052737
/	681	Valorization of Citrus Reticulata Peels for Flavonoids and Antioxidant Enhancement by Solid-State Fermentation Using Aspergillus niger CGMCC 3.6189	Mamy D, Huang Y, Akpabli-Tsigbe NDK, Battino M, Chen X.	Molecules. 2022 Dec 15;27(24):8949. doi: 10.3390/molecules27248949.	Mamy D	Molecules	2022	2022-12-23	10.3390/molecules27248949
/	682	Food Price Volatility and Asymmetries in Rural Areas of South Mediterranean Countries: A Copula-Based GARCH Model	Capitanio F, Rivieccio G, Adinolfi F.	Int J Environ Res Public Health. 2020 Aug 12;17(16):5855. doi: 10.3390/ijerph17165855.	Capitanio F	Int J Environ Res Public Health	2020	2020-08-19	10.3390/ijerph17165855
/	683	Determinants of Neonatal Jaundice among Neonates Admitted to Neonatal Intensive Care Unit in Public General Hospitals of Central Zone, Tigray, Northern Ethiopia, 2019: a Case-Control Study	Asefa GG, Gebrewahid TG, Nuguse H, Gebremichael MW, Birhane M, Zereabruk K, Zemicheal TM, Hailay A, Abrha WA, Hadera SA, Hailu AG, Beyene BH, Dagnazgi EA, Tekulu FG, Welay F.	Biomed Res Int. 2020 Oct 21;2020:4743974. doi: 10.1155/2020/4743974. eCollection 2020.	Asefa GG	Biomed Res Int	2020	2020-11-04	10.1155/2020/4743974
/	684	Comparative Screening of Mexican, Rwandan and Commercial Entomopathogenic Nematodes to Be Used against Invasive Fall Armyworm, Spodoptera frugiperda	Fallet P, De Gianni L, Machado RAR, Bruno P, Bernal JS, Karangwa P, Kajuga J, Waweru B, Bazagwira D, Degen T, Toepfer S, Turlings TCJ.	Insects. 2022 Feb 16;13(2):205. doi: 10.3390/insects13020205.	Fallet P	Insects	2022	2022-02-25	10.3390/insects13020205
/	685	Exploring Food Access and Sociodemographic Correlates of Food Consumption and Food Insecurity in Zanzibari Households	Nyangasa MA, Buck C, Kelm S, Sheikh M, Hebestreit A.	Int J Environ Res Public Health. 2019 May 4;16(9):1557. doi: 10.3390/ijerph16091557.	Nyangasa MA	Int J Environ Res Public Health	2019	2019-05-08	10.3390/ijerph16091557
/	686	Quiet Revolution by SMEs in the midstream of value chains in developing regions: wholesale markets, wholesalers, logistics, and processing	Reardon T, Liverpool-Tasie LSO, Minten B.	Food Secur. 2021;13(6):1577-1594. doi: 10.1007/s12571-021-01224-1. Epub 2021 Oct 13.	Reardon T	Food Secur	2021	2021-10-18	10.1007/s12571-021-01224-1
/	687	Climate Change, Health Risks, and Vulnerabilities in Burkina Faso: A Qualitative Study on the Perceptions of National Policymakers	Sorgho R, Jungmann M, Souares A, Danquah I, Sauerborn R.	Int J Environ Res Public Health. 2021 May 7;18(9):4972. doi: 10.3390/ijerph18094972.	Sorgho R	Int J Environ Res Public Health	2021	2021-06-02	10.3390/ijerph18094972
s	688	Investment in resilient food systems in the most vulnerable and fragile regions is critical	Queiroz C, Norström AV, Downing A, Harmáčková ZV, De Coning C, Adams V, Bakarr M, Baedeker T, Chitate A, Gaffney O, Gordon L, Hainzelin É, Howlett D, Krampe F, Loboguerrero AM, Nel D, Okollet C, Rebermark M, Rockström J, Smith M, Wabbes-Candotti S, Matthews N.	Nat Food. 2021 Aug;2(8):546-551. doi: 10.1038/s43016-021-00345-2.	Queiroz C	Nat Food	2021	2023-04-28	10.1038/s43016-021-00345-2
/	689	Nutritional Composition of Edible Insects Consumed in Africa: A Systematic Review	Hlongwane ZT, Slotow R, Munyai TC.	Nutrients. 2020 Sep 11;12(9):2786. doi: 10.3390/nu12092786.	Hlongwane ZT	Nutrients	2020	2020-09-16	10.3390/nu12092786
/	690	Dietary Intake Patterns among Lactating and Non-Lactating Women of Reproductive Age in Rural Zambia	Kaliwile C, Michelo C, Titcomb TJ, Moursi M, Donahue Angel M, Reinberg C, Bwembya P, Alders R, Tanumihardjo SA.	Nutrients. 2019 Jan 29;11(2):288. doi: 10.3390/nu11020288.	Kaliwile C	Nutrients	2019	2019-02-01	10.3390/nu11020288
/	691	Maternal Time Use Drives Suboptimal Complementary Feeding Practices in the El Niño-Affected Eastern Ethiopia Community	Irenso AA, Letta S, Chemeda AS, Asfaw A, Egata G, Assefa N, Campbell KJ, Laws R.	Int J Environ Res Public Health. 2022 Mar 25;19(7):3937. doi: 10.3390/ijerph19073937.	Irenso AA	Int J Environ Res Public Health	2022	2022-04-12	10.3390/ijerph19073937
s	692	Climate-resilient strategies for sustainable management of water resources and agriculture	Srivastav AL, Dhyani R, Ranjan M, Madhav S, Sillanpää M.	Environ Sci Pollut Res Int. 2021 Aug;28(31):41576-41595. doi: 10.1007/s11356-021-14332-4. Epub 2021 Jun 7.	Srivastav AL	Environ Sci Pollut Res Int	2021	2021-06-07	10.1007/s11356-021-14332-4
/	693	Reorienting Nurturing Care for Early Childhood Development during the COVID-19 Pandemic in Kenya: A Review	Shumba C, Maina R, Mbuthia G, Kimani R, Mbugua S, Shah S, Abubakar A, Luchters S, Shaibu S, Ndirangu E.	Int J Environ Res Public Health. 2020 Sep 25;17(19):7028. doi: 10.3390/ijerph17197028.	Shumba C	Int J Environ Res Public Health	2020	2020-09-30	10.3390/ijerph17197028
/	694	Evaluation of functional attributes and storage stability of novel juice blends from baobab, pineapple, and black-plum fruits	Adedokun TO, Matemu A, Höglinger O, Mlyuka E, Adedeji A.	Heliyon. 2022 Apr 28;8(5):e09340. doi: 10.1016/j.heliyon.2022.e09340. eCollection 2022 May.	Adedokun TO	Heliyon	2022	2022-05-11	10.1016/j.heliyon.2022.e09340
/	695	Knowledge and attitude towards COVID-19 and associated factors among health care providers in Northwest Ethiopia	Kassie BA, Adane A, Tilahun YT, Kassahun EA, Ayele AS, Belew AK.	PLoS One. 2020 Aug 28;15(8):e0238415. doi: 10.1371/journal.pone.0238415. eCollection 2020.	Kassie BA	PLoS One	2020	2020-08-29	10.1371/journal.pone.0238415
/	696	An Evidence Theory and Fuzzy Logic Combined Approach for the Prediction of Potential ARF-Regulated Genes in Quinoa	Sghaier N, Essemine J, Ayed RB, Gorai M, Ben Marzoug R, Rebai A, Qu M.	Plants (Basel). 2022 Dec 23;12(1):71. doi: 10.3390/plants12010071.	Sghaier N	Plants (Basel)	2022	2023-01-08	10.3390/plants12010071
/	697	Impact evaluation of a community nutrition and livelihood program on child nutrition in rural Bangladesh	Kang Y, Prihartono I, Hossain MI, Min S, Kim H, Cho Y, Han S, Kim HS, Biswas JP.	Matern Child Nutr. 2023 Apr;19(2):e13461. doi: 10.1111/mcn.13461. Epub 2022 Dec 5.	Kang Y	Matern Child Nutr	2023	2022-12-05	10.1111/mcn.13461
/	698	Effect of Schistosoma haematobium infection on the cognitive functions of preschool age children and benefits of treatment from an endemic area in Zimbabwe	Kasambala M, Mduluza T, Vengesai A, Mduluza-Jokonya T, Jokonya L, Midzi H, Makota RB, Mutemeri A, Maziti E, Dube-Marimbe B, Chibanda D, Mutapi F, Mukaratirwa S.	BMC Infect Dis. 2022 Oct 31;22(1):809. doi: 10.1186/s12879-022-07784-7.	Kasambala M	BMC Infect Dis	2022	2022-11-01	10.1186/s12879-022-07784-7
/	699	C'est vraiment compliqué: a case study on the delivery of maternal and child health and nutrition interventions in the conflict-affected regions of Mali	Ataullahjan A, Gaffey MF, Tounkara M, Diarra S, Doumbia S, Bhutta ZA, Bassani DG.	Confl Health. 2020 May 27;14:36. doi: 10.1186/s13031-020-0253-6. eCollection 2020.	Ataullahjan A	Confl Health	2020	2020-06-10	10.1186/s13031-020-0253-6
/	700	Root traits for low input agroecosystems in Africa: Lessons from three case studies	Ndoye MS, Burridge J, Bhosale R, Grondin A, Laplaze L.	Plant Cell Environ. 2022 Mar;45(3):637-649. doi: 10.1111/pce.14256. Epub 2022 Jan 25.	Ndoye MS	Plant Cell Environ	2022	2022-01-17	10.1111/pce.14256
/	701	Implications of elevated carbon dioxide on the susceptibility of the globally invasive weed, Parthenium hysterophorus, to glyphosate herbicide	Cowie BW, Venter N, Witkowski ET, Byrne MJ.	Pest Manag Sci. 2020 Jul;76(7):2324-2332. doi: 10.1002/ps.5767. Epub 2020 Feb 18.	Cowie BW	Pest Manag Sci	2020	2020-02-01	10.1002/ps.5767
/	702	Factors associated with dietary diversity and length-for-age z-score in rural Ethiopian children aged 6-23 months: A novel approach to the analysis of baseline data from the Sustainable Undernutrition Reduction in Ethiopia evaluation	Kuche D, Moss C, Eshetu S, Ayana G, Salasibew M, Dangour AD, Allen E.	Matern Child Nutr. 2020 Jan;16(1):e12852. doi: 10.1111/mcn.12852. Epub 2019 Jul 13.	Kuche D	Matern Child Nutr	2020	2019-05-25	10.1111/mcn.12852
s	703	Climate change adaptation in conflict-affected countries: A systematic assessment of evidence	Sitati A, Joe E, Pentz B, Grayson C, Jaime C, Gilmore E, Galappaththi E, Hudson A, Alverio GN, Mach KJ, van Aalst M, Simpson N, Schwerdtle PN, Templeman S, Zommers Z, Ajibade I, Chalkasra LSS, Umunay P, Togola I, Khouzam A, Scarpa G; Global Adaptation Mapping Initiative Team; de Perez EC.	Discov Sustain. 2021;2(1):42. doi: 10.1007/s43621-021-00052-9. Epub 2021 Sep 27.	Sitati A	Discov Sustain	2021	2022-04-15	10.1007/s43621-021-00052-9
/	704	Fatty Acid Profile, Total Phenolic Content, and Antioxidant Activity of Niger Seed (Guizotia abyssinica) and Linseed (Linum usitatissimum)	Deme T, Haki GD, Retta N, Woldegiorgis A, Geleta M.	Front Nutr. 2021 Aug 2;8:674882. doi: 10.3389/fnut.2021.674882. eCollection 2021.	Deme T	Front Nutr	2021	2021-08-19	10.3389/fnut.2021.674882
pa	705	Impact of COVID-19 on the food security and identifying the compromised food security dimension: A systematic review protocol	Gebeyehu DT, East L, Wark S, Islam MS.	PLoS One. 2022 Aug 9;17(8):e0272859. doi: 10.1371/journal.pone.0272859. eCollection 2022.	Gebeyehu DT	PLoS One	2022	2022-08-09	10.1371/journal.pone.0272859
s	706	Local practices and production confer resilience to rural Pacific food systems during the COVID-19 pandemic	Ferguson CE, Tuxson T, Mangubhai S, Jupiter S, Govan H, Bonito V, Alefaio S, Anjiga M, Booth J, Boslogo T, Boso D, Brenier A, Caginitoba A, Ciriyawa A, Fahai'ono JB, Fox M, George A, Eriksson H, Hughes A, Joseph E, Kadannged S, Kubunavanua E, Loni S, Meo S, Micheli F, Nagombi E, Omaro R, Ride A, Sapul A, Singeo A, Stone K, Tabunakawai-Vakalalabure M, Tuivuna M, Vieux C, Vitukawalu VB, Waide M.	Mar Policy. 2022 Mar;137:104954. doi: 10.1016/j.marpol.2022.104954. Epub 2022 Jan 10.	Ferguson CE	Mar Policy	2022	2022-01-17	10.1016/j.marpol.2022.104954
/	707	"If you don't find anything, you can't eat" - Mining livelihoods and income, gender roles, and food choices in northern Guinea	Stokes-Walters R, Fofana ML, Songbono JL, Barry AO, Diallo S, Nordhagen S, Zhang LX, Klemm RD, Winch PJ.	Resour Policy. 2021 Mar;70:101939. doi: 10.1016/j.resourpol.2020.101939.	Stokes-Walters R	Resour Policy	2021	2021-03-26	10.1016/j.resourpol.2020.101939
co	708	Armed conflict as a determinant of children malnourishment: a cross-sectional study in The Sudan	Dahab R, Bécares L, Brown M.	BMC Public Health. 2020 Apr 19;20(1):532. doi: 10.1186/s12889-020-08665-x.	Dahab R	BMC Public Health	2020	2020-04-21	10.1186/s12889-020-08665-x
/	709	Mycobiota profile, phenology, and potential toxicogenic and pathogenic species associated with stored groundnuts (Arachis hypogaea L.) from the Volta Region, Ghana	Kortei NK, Tetteh RA, Wiafe-Kwagyan M, Amon DNK, Odamtten GT.	Food Sci Nutr. 2022 Jan 10;10(3):888-902. doi: 10.1002/fsn3.2719. eCollection 2022 Mar.	Kortei NK	Food Sci Nutr	2022	2022-03-21	10.1002/fsn3.2719
/	710	An Exploratory Study into the Influence of Sex on Body Measurements, Carcass Weights and Meat Yields of Giraffe (Giraffa camelopardalis angolensis)	Silberbauer BL, Strydom PE, Hoffman LC.	Foods. 2021 Sep 22;10(10):2245. doi: 10.3390/foods10102245.	Silberbauer BL	Foods	2021	2021-10-23	10.3390/foods10102245
/	711	What Drives Households' Payment for Waste Disposal and Recycling Behaviours? Empirical Evidence from South Africa's General Household Survey	Omotayo AO, Omotoso AB, Daud AS, Ogunniyi AI, Olagunju KO.	Int J Environ Res Public Health. 2020 Oct 1;17(19):7188. doi: 10.3390/ijerph17197188.	Omotayo AO	Int J Environ Res Public Health	2020	2020-10-06	10.3390/ijerph17197188
/	712	Sorghum's Whole-Plant Transcriptome and Proteome Responses to Drought Stress: A Review	Ngara R, Goche T, Swanevelder DZH, Chivasa S.	Life (Basel). 2021 Jul 17;11(7):704. doi: 10.3390/life11070704.	Ngara R	Life (Basel)	2021	2021-08-06	10.3390/life11070704
/	713	Population-Level Interventions Targeting Risk Factors for Hypertension and Diabetes in Rwanda: A Situational Analysis	Nganabashaka JP, Ntawuyirushintege S, Niyibizi JB, Umwali G, Bavuma CM, Byiringiro JC, Rulisa S, Burns J, Rehfuess E, Young T, Tumusiime DK.	Front Public Health. 2022 Jul 1;10:882033. doi: 10.3389/fpubh.2022.882033. eCollection 2022.	Nganabashaka JP	Front Public Health	2022	2022-07-18	10.3389/fpubh.2022.882033
/	714	Household Food Insecurity, Dietary Diversity, and Stunting in Sub-Saharan Africa: A Systematic Review	Gassara G, Chen J.	Nutrients. 2021 Dec 9;13(12):4401. doi: 10.3390/nu13124401.	Gassara G	Nutrients	2021	2021-12-28	10.3390/nu13124401
/	715	Modelling of vertical integration in commercial poultry production of Ghana: A count data model analysis	Adams F, Mensah A, Etuah S, Aidoo R, Asante BO, Mensah JO.	Heliyon. 2022 Dec 1;8(12):e11961. doi: 10.1016/j.heliyon.2022.e11961. eCollection 2022 Dec.	Adams F	Heliyon	2022	2022-12-23	10.1016/j.heliyon.2022.e11961
/	716	Entomopathogenic Fungi as Endophytes for Biological Control of Subterranean Termite Pests Attacking Cocoa Seedlings	Ambele CF, Ekesi S, Bisseleua HDB, Babalola OO, Khamis FM, Djuideu CTL, Akutse KS.	J Fungi (Basel). 2020 Aug 5;6(3):126. doi: 10.3390/jof6030126.	Ambele CF	J Fungi (Basel)	2020	2020-08-09	10.3390/jof6030126
/	717	Plant Growth Stage Drives the Temporal and Spatial Dynamics of the Bacterial Microbiome in the Rhizosphere of Vigna subterranea	Ajilogba CF, Olanrewaju OS, Babalola OO.	Front Microbiol. 2022 Feb 17;13:825377. doi: 10.3389/fmicb.2022.825377. eCollection 2022.	Ajilogba CF	Front Microbiol	2022	2022-03-07	10.3389/fmicb.2022.825377
/	718	The geography of agricultural input markets in rural Tanzania	Rutsaert P, Chamberlin J, Oluoch KO, Kitoto VO, Donovan J.	Food Secur. 2021;13(6):1379-1391. doi: 10.1007/s12571-021-01181-9. Epub 2021 Jun 26.	Rutsaert P	Food Secur	2021	2022-01-03	10.1007/s12571-021-01181-9
/	719	The Role of Aquaculture and Capture Fisheries in Meeting Food and Nutrition Security: Testing a Nutrition-Sensitive Pond Polyculture Intervention in Rural Zambia	Kaminski AM, Little DC, Middleton L, Syapwaya M, Lundeba M, Johnson J, Huchzermeyer C, Thilsted SH.	Foods. 2022 May 4;11(9):1334. doi: 10.3390/foods11091334.	Kaminski AM	Foods	2022	2022-05-14	10.3390/foods11091334
/	720	Assessment of Aflatoxin and Fumonisin Contamination and Associated Risk Factors in Feed and Feed Ingredients in Rwanda	Nishimwe K, Bowers E, Ayabagabo JD, Habimana R, Mutiga S, Maier D.	Toxins (Basel). 2019 May 14;11(5):270. doi: 10.3390/toxins11050270.	Nishimwe K	Toxins (Basel)	2019	2019-05-17	10.3390/toxins11050270
/	721	Stories of change in nutrition in Burkina Faso 1992-2018: a macro-level perspective	Turowska Z, Buttarelli E, Sombié I, Nisbett N, Van den Bold M, Becquey E.	Food Secur. 2023;15(2):535-554. doi: 10.1007/s12571-022-01331-7. Epub 2022 Dec 27.	Turowska Z	Food Secur	2023	2023-04-05	10.1007/s12571-022-01331-7
/	722	Factors to be Considered in Advancing Pediatric Critical Care Across the World	Argent AC, Ranjit S, Peters MJ, Andre-von Arnim AVS, Chisti MJ, Jabornisky R, Musa NL, Kissoon N.	Crit Care Clin. 2022 Oct;38(4):707-720. doi: 10.1016/j.ccc.2022.07.001.	Argent AC	Crit Care Clin	2022	2022-09-26	10.1016/j.ccc.2022.07.001
/	723	Whole-Genome SNP Characterisation Provides Insight for Sustainable Use of Local South African Livestock Populations	van Marle-Köster E, Lashmar SF, Retief A, Visser C.	Front Genet. 2021 Oct 28;12:714194. doi: 10.3389/fgene.2021.714194. eCollection 2021.	van Marle-Köster E	Front Genet	2021	2021-11-15	10.3389/fgene.2021.714194
/	724	Does the adoption of soil carbon enhancing practices translate to increased farm yields? A case of maize yield from Western Kenya	Kanyenji GM, Oluoch-Kosura W, Onyango CM, Ng'ang'a SK.	Heliyon. 2022 May 21;8(5):e09500. doi: 10.1016/j.heliyon.2022.e09500. eCollection 2022 May.	Kanyenji GM	Heliyon	2022	2022-06-06	10.1016/j.heliyon.2022.e09500
lo	725	High-resolution and bias-corrected CMIP5 projections for climate change impact assessments	Navarro-Racines C, Tarapues J, Thornton P, Jarvis A, Ramirez-Villegas J.	Sci Data. 2020 Jan 20;7(1):7. doi: 10.1038/s41597-019-0343-8.	Navarro-Racines C	Sci Data	2020	2020-01-22	10.1038/s41597-019-0343-8
/	726	Acceptability and feasibility of mobile phone-based ecological momentary assessment and intervention in Uganda: A pilot randomized controlled trial	Beres LK, Mbabali I, Anok A, Katabalwa C, Mulamba J, Thomas AG, Bugos E, Grabowski MK, Nakigozi G, Chang L.	PLoS One. 2022 Aug 26;17(8):e0273228. doi: 10.1371/journal.pone.0273228. eCollection 2022.	Beres LK	PLoS One	2022	2022-08-26	10.1371/journal.pone.0273228
pa	727	COVID-19, food insecurity and dietary diversity of households: Survey evidence from Nigeria	Balana BB, Ogunniyi A, Oyeyemi M, Fasoranti A, Edeh H, Andam K.	Food Secur. 2023;15(1):219-241. doi: 10.1007/s12571-022-01312-w. Epub 2022 Aug 16.	Balana BB	Food Secur	2023	2022-08-22	10.1007/s12571-022-01312-w
/	728	Effect of antenatal and infant micronutrient supplementation on middle childhood and early adolescent development outcomes in Tanzania	Sudfeld CR, Manji KP, Darling AM, Kisenge R, Kvestad I, Hysing M, Belinger DC, Strand TA, Duggan CP, Fawzi WW.	Eur J Clin Nutr. 2019 Sep;73(9):1283-1290. doi: 10.1038/s41430-019-0403-3. Epub 2019 Feb 4.	Sudfeld CR	Eur J Clin Nutr	2019	2019-02-06	10.1038/s41430-019-0403-3
pa	729	Effects of COVID-19 Pandemic on Nutritional Status, Feeding Practices, and Access to Food Among Infants and Children in Lower and Middle-Income Countries: a Narrative Review	Zhu PH, Mhango SN, Vinnakota A, Mansour M, Coss-Bu JA.	Curr Trop Med Rep. 2022;9(4):197-206. doi: 10.1007/s40475-022-00271-8. Epub 2022 Oct 10.	Zhu PH	Curr Trop Med Rep	2022	2022-10-17	10.1007/s40475-022-00271-8
/	730	Obesity and Other Nutrition Related Abnormalities in Pre-Dialysis Chronic Kidney Disease (CKD) Participants	Ebrahim Z, Moosa MR, Blaauw R.	Nutrients. 2020 Nov 24;12(12):3608. doi: 10.3390/nu12123608.	Ebrahim Z	Nutrients	2020	2020-12-01	10.3390/nu12123608
/	731	Progress and Challenges in Ex Situ Conservation of Forage Germplasm: Grasses, Herbaceous Legumes and Fodder Trees	Hanson J, Ellis RH.	Plants (Basel). 2020 Apr 2;9(4):446. doi: 10.3390/plants9040446.	Hanson J	Plants (Basel)	2020	2020-04-08	10.3390/plants9040446
/	732	Decoding Heavy Metal Stress Signalling in Plants: Towards Improved Food Security and Safety	Keyster M, Niekerk LA, Basson G, Carelse M, Bakare O, Ludidi N, Klein A, Mekuto L, Gokul A.	Plants (Basel). 2020 Dec 16;9(12):1781. doi: 10.3390/plants9121781.	Keyster M	Plants (Basel)	2020	2020-12-19	10.3390/plants9121781
/	733	Supplementary feeding and infection control in pregnant adolescents-A secondary analysis of a randomized trial among malnourished women in Sierra Leone	Koroma AS, Ellie M, Bangura K, Iversen PO, Hendrixson DT, Stephenson K, Manary MJ.	Matern Child Nutr. 2023 Jan;19(1):e13456. doi: 10.1111/mcn.13456. Epub 2022 Nov 9.	Koroma AS	Matern Child Nutr	2023	2022-11-09	10.1111/mcn.13456
/	734	Horizon scanning to assess the bioclimatic potential for the alien species Spodoptera eridania and its parasitoids after pest detection in West and Central Africa	Tepa-Yotto GT, Gouwakinnou GN, Fagbohoun JR, Tamò M, Saethre MG.	Pest Manag Sci. 2021 Oct;77(10):4437-4446. doi: 10.1002/ps.6478. Epub 2021 Jun 1.	Tepa-Yotto GT	Pest Manag Sci	2021	2021-05-15	10.1002/ps.6478
/	735	Determinants of Household-Level Food Storage Practices and Outcomes on Food Safety and Security in Accra, Ghana	Afriyie E, Gatzweiler F, Zurek M, Asem FE, Ahiakpa JK, Okpattah B, Aidoo EK, Zhu YG.	Foods. 2022 Oct 19;11(20):3266. doi: 10.3390/foods11203266.	Afriyie E	Foods	2022	2023-07-11	10.3390/foods11203266
/	736	Sputum smear conversion and treatment outcomes among drug-resistant pulmonary tuberculosis patients in eastern Ethiopia: A 9-years data analysis	Gamachu M, Deressa A, Birhanu A, Ayana GM, Raru TB, Negash B, Merga BT, Alemu A, Ahmed F, Mohammed A, Abdulahi IM, Regassa LD.	Front Med (Lausanne). 2022 Dec 1;9:1007757. doi: 10.3389/fmed.2022.1007757. eCollection 2022.	Gamachu M	Front Med (Lausanne)	2022	2022-12-19	10.3389/fmed.2022.1007757
/	737	Dominant and Modifiable Risk Factors for Dementia in Sub-Saharan Africa: A Systematic Review and Meta-Analysis	Ojagbemi A, Okekunle AP, Babatunde O.	Front Neurol. 2021 Mar 25;12:627761. doi: 10.3389/fneur.2021.627761. eCollection 2021.	Ojagbemi A	Front Neurol	2021	2021-04-12	10.3389/fneur.2021.627761
/	738	Strengthening Capacity for Prostate Cancer Early Diagnosis in West Africa Amidst the COVID-19 Pandemic: A Realist Approach to Rethinking and Operationalizing the World Health Organization 2017 Guide to Cancer Early Diagnosis	Ezenwankwo EF, Nnate DA, Oladoyinbo CA, Dogo HM, Idowu AA, Onyeso CP, Ogo CN, Ogunsanya M, Bamidele O, Nnaji CA.	Ann Glob Health. 2022 May 10;88(1):29. doi: 10.5334/aogh.3519. eCollection 2022.	Ezenwankwo EF	Ann Glob Health	2022	2022-06-01	10.5334/aogh.3519
s	739	Local Knowledge for Addressing Food Insecurity: The Use of a Goat Meat Drying Technique in a Rural Famine Context in Southern Africa	Del Valle M M, Ibarra JT, Hörmann PA, Hernández R, Riveros F JL.	Animals (Basel). 2019 Oct 15;9(10):808. doi: 10.3390/ani9100808.	Del Valle M M	Animals (Basel)	2019	2019-10-18	10.3390/ani9100808
/	740	Small Ruminants: Farmers' Hope in a World Threatened by Water Scarcity	Akinmoladun OF, Muchenje V, Fon FN, Mpendulo CT.	Animals (Basel). 2019 Jul 18;9(7):456. doi: 10.3390/ani9070456.	Akinmoladun OF	Animals (Basel)	2019	2019-07-21	10.3390/ani9070456
/	741	The POC-CCA assay for detection of Schistosoma mansoni infection needs standardization in production and proper quality control to be reliable	Colley DG, Ramzy RMR, Maganga J, Kinung'hi S, Odiere MR, Musuva RM, Campbell CH Jr.	Acta Trop. 2023 Feb;238:106795. doi: 10.1016/j.actatropica.2022.106795. Epub 2022 Dec 17.	Colley DG	Acta Trop	2023	2022-12-20	10.1016/j.actatropica.2022.106795
/	742	The Magnitude and Directions of the Associations between Early Life Factors and Metabolic Syndrome Differ across Geographical Locations among Migrant and Non-Migrant Ghanaians-The RODAM Study	van der Heijden TGW, Chilunga FP, Meeks KAC, Addo J, Danquah I, Beune EJ, Bahendeka SK, Klipstein-Grobusch K, Mockenhaupt FP, Waltz MM, Agyemang C.	Int J Environ Res Public Health. 2021 Nov 15;18(22):11996. doi: 10.3390/ijerph182211996.	van der Heijden TGW	Int J Environ Res Public Health	2021	2021-11-27	10.3390/ijerph182211996
pa	743	Loss of Livelihood, Wages, and Employment During the COVID-19 Pandemic in Selected Districts of Chhattisgarh in India, and Its Impact on Food Insecurity and Hunger	Jeyakumar A, Dunna D, Aneesh M.	Front Public Health. 2022 May 6;10:810772. doi: 10.3389/fpubh.2022.810772. eCollection 2022.	Jeyakumar A	Front Public Health	2022	2022-05-23	10.3389/fpubh.2022.810772
cc	744	Mortality impact of low annual crop yields in a subsistence farming population of Burkina Faso under the current and a 1.5°C warmer climate in 2100	Belesova K, Gornott C, Milner J, Sié A, Sauerborn R, Wilkinson P.	Sci Total Environ. 2019 Nov 15;691:538-548. doi: 10.1016/j.scitotenv.2019.07.027. Epub 2019 Jul 4.	Belesova K	Sci Total Environ	2019	2019-07-21	10.1016/j.scitotenv.2019.07.027
/	745	Performance of Two Trichogrammatid Species from Zambia on Fall Armyworm, Spodoptera frugiperda (J. E. Smith) (Lepidoptera: Noctuidae)	Sun JW, Hu HY, Nkunika POY, Dai P, Xu W, Bao HP, Desneux N, Zang LS.	Insects. 2021 Sep 23;12(10):859. doi: 10.3390/insects12100859.	Sun JW	Insects	2021	2021-10-23	10.3390/insects12100859
/	746	Promoting healthy movement behaviours among children during the COVID-19 pandemic	Guan H, Okely AD, Aguilar-Farias N, Del Pozo Cruz B, Draper CE, El Hamdouchi A, Florindo AA, Jáuregui A, Katzmarzyk PT, Kontsevaya A, Löf M, Park W, Reilly JJ, Sharma D, Tremblay MS, Veldman SLC.	Lancet Child Adolesc Health. 2020 Jun;4(6):416-418. doi: 10.1016/S2352-4642(20)30131-0. Epub 2020 Apr 29.	Guan H	Lancet Child Adolesc Health	2020	2020-05-28	10.1016/S2352-4642(20)30131-0
/	747	Effectiveness of Triple Benefit Health Education Intervention on Knowledge, Attitude and Food Security towards Malnutrition among Adolescent Girls in Borno State, Nigeria	Shapu RC, Ismail S, Lim PY, Ahmad N, Garba H, Njodi IA.	Foods. 2022 Jan 5;11(1):130. doi: 10.3390/foods11010130.	Shapu RC	Foods	2022	2022-01-11	10.3390/foods11010130
pa	748	The risk to child nutrition during and after COVID-19 pandemic: what to expect and how to respond	Ntambara J, Chu M.	Public Health Nutr. 2021 Aug;24(11):3530-3536. doi: 10.1017/S1368980021001610. Epub 2021 Apr 13.	Ntambara J	Public Health Nutr	2021	2021-04-13	10.1017/S1368980021001610
/	749	The Potential Role of Polyphenols in Modulating Mitochondrial Bioenergetics within the Skeletal Muscle: A Systematic Review of Preclinical Models	Mthembu SXH, Dludla PV, Ziqubu K, Nyambuya TM, Kappo AP, Madoroba E, Nyawo TA, Nkambule BB, Silvestri S, Muller CJF, Mazibuko-Mbeje SE.	Molecules. 2021 May 10;26(9):2791. doi: 10.3390/molecules26092791.	Mthembu SXH	Molecules	2021	2021-06-02	10.3390/molecules26092791
s	750	Improving environmental stress resilience in crops by genome editing: insights from extremophile plants	Kouhen M, García-Caparrós P, Twyman RM, Abdelly C, Mahmoudi H, Schillberg S, Debez A.	Crit Rev Biotechnol. 2023 Jun;43(4):559-574. doi: 10.1080/07388551.2022.2042481. Epub 2022 May 23.	Kouhen M	Crit Rev Biotechnol	2023	2022-05-24	10.1080/07388551.2022.2042481
lo	751	Food Security and Hygiene Practice among Adolescent Girls in Maiduguri Metropolitan Council, Borno State, Nigeria	Charles Shapu R, Ismail S, Ahmad N, Lim PY, Abubakar Njodi I.	Foods. 2020 Sep 10;9(9):1265. doi: 10.3390/foods9091265.	Charles Shapu R	Foods	2020	2020-09-15	10.3390/foods9091265
/	752	Perceptions of School Management on the Relationship between School Nutrition and Development of Non-Communicable Diseases in a Rural South African District: A Qualitative Study	Nomatshila SC, Apalata TR, Mabunda SA.	Int J Environ Res Public Health. 2021 Dec 31;19(1):432. doi: 10.3390/ijerph19010432.	Nomatshila SC	Int J Environ Res Public Health	2021	2022-01-11	10.3390/ijerph19010432
pa	753	COVID-19 Lockdown and Exposure of Households to Food Insecurity in Uganda: Insights from a National High Frequency Phone Survey	Agamile P.	Eur J Dev Res. 2022;34(6):3050-3075. doi: 10.1057/s41287-022-00510-8. Epub 2022 Feb 11.	Agamile P	Eur J Dev Res	2022	2022-02-23	10.1057/s41287-022-00510-8
/	754	Epidemiology of Genotype 1 and 2 Hepatitis E Virus Infections	Nelson KE, Labrique AB, Kmush BL.	Cold Spring Harb Perspect Med. 2019 Jun 3;9(6):a031732. doi: 10.1101/cshperspect.a031732.	Nelson KE	Cold Spring Harb Perspect Med	2019	2018-05-09	10.1101/cshperspect.a031732
/	755	The impacts of the early outset of the COVID-19 pandemic on climate change research: Implications for policy-making	Leal Filho W, Wall T, Alves F, Nagy GJ, Fernández Carril LR, Li C, Mucova S, Platje Joost J, Rayman-Bacchus L, Totin E, Ayal DY, Lütz JM, Azeiteiro UM, Vinuesa AG, Minhas A.	Environ Sci Policy. 2021 Oct;124:267-278. doi: 10.1016/j.envsci.2021.06.008. Epub 2021 Jun 16.	Leal Filho W	Environ Sci Policy	2021	2021-09-20	10.1016/j.envsci.2021.06.008
/	756	Effect of aqueous and organic solvent extraction on in-vitro antimicrobial activity of two varieties of fresh ginger (Zingiber officinale) and garlic (Allium sativum)	Akullo JO, Kiage B, Nakimbugwe D, Kinyuru J.	Heliyon. 2022 Aug 28;8(9):e10457. doi: 10.1016/j.heliyon.2022.e10457. eCollection 2022 Sep.	Akullo JO	Heliyon	2022	2022-09-12	10.1016/j.heliyon.2022.e10457
/	757	Abuse and neglect among Ethiopian children and adolescents	Lima NNR, de Moura Gabriel IW, Pires JP, Neto JC, da Silva JIM, Júnior JRM, Neto MLR.	Child Abuse Negl. 2022 May;127:105571. doi: 10.1016/j.chiabu.2022.105571. Epub 2022 Feb 23.	Lima NNR	Child Abuse Negl	2022	2022-02-26	10.1016/j.chiabu.2022.105571
lo	758	Human-Terrestrial Wildlife Conflict in Ethiopia: A Systematic Review	Shanko G, Tona B.	ScientificWorldJournal. 2022 Aug 29;2022:2612716. doi: 10.1155/2022/2612716. eCollection 2022.	Shanko G	ScientificWorldJournal	2022	2022-09-08	10.1155/2022/2612716
/	759	Biofortified Maize Improves Selenium Status of Women and Children in a Rural Community in Malawi: Results of the Addressing Hidden Hunger With Agronomy Randomized Controlled Trial	Joy EJM, Kalimbira AA, Sturgess J, Banda L, Chiutsi-Phiri G, Manase H, Gondwe J, Ferguson EL, Kalumikiza Z, Bailey EH, Young SD, Matandika L, Mfutso-Bengo J, Millar K, Niksic M, Segovia de la Revilla L, Likoswe BH, Phuka JC, Phiri FP, Lark RM, Gashu D, Langley-Evans SC, Ander EL, Lowe NM, Dangour AD, Nalivata PC, Broadley MR, Allen E.	Front Nutr. 2022 Jan 6;8:788096. doi: 10.3389/fnut.2021.788096. eCollection 2021.	Joy EJM	Front Nutr	2022	2022-01-24	10.3389/fnut.2021.788096
/	760	Farm household access to agricultural services in northern Ghana	Anang BT, Asante BO.	Heliyon. 2020 Nov 18;6(11):e05517. doi: 10.1016/j.heliyon.2020.e05517. eCollection 2020 Nov.	Anang BT	Heliyon	2020	2020-12-09	10.1016/j.heliyon.2020.e05517
/	761	Are Pandemics Gender Neutral? Women's Health and COVID-19	Simba H, Ngcobo S.	Front Glob Womens Health. 2020 Oct 19;1:570666. doi: 10.3389/fgwh.2020.570666. eCollection 2020.	Simba H	Front Glob Womens Health	2020	2021-11-24	10.3389/fgwh.2020.570666
/	762	Community of natural lactic acid bacteria and silage fermentation of corn stover and sugarcane tops in Africa	Cai Y, Du Z, Yamasaki S, Nguluve D, Tinga B, Macome F, Oya T.	Asian-Australas J Anim Sci. 2020 Aug;33(8):1252-1264. doi: 10.5713/ajas.19.0348. Epub 2019 Oct 22.	Cai Y	Asian-Australas J Anim Sci	2020	2020-02-15	10.5713/ajas.19.0348
/	763	Variation in Nutrient Composition of Seafood from North West Africa: Implications for Food and Nutrition Security	Aakre I, Bøkevoll A, Chaira J, Bouthir FZ, Frantzen S, Kausland A, Kjellevold M.	Foods. 2020 Oct 21;9(10):1516. doi: 10.3390/foods9101516.	Aakre I	Foods	2020	2020-10-24	10.3390/foods9101516
/	764	The Effect of Moringa oleifera Leaf Powder on the Physical Quality, Nutritional Composition and Consumer Acceptability of White and Brown Breads	Govender L, Siwela M.	Foods. 2020 Dec 21;9(12):1910. doi: 10.3390/foods9121910.	Govender L	Foods	2020	2020-12-29	10.3390/foods9121910
/	765	Cleome gynandra: A wonder climate-smart plant for nutritional security for millions in semi-arid areas	Mashamaite CV, Manyevere A, Chakauya E.	Front Plant Sci. 2022 Sep 23;13:1003080. doi: 10.3389/fpls.2022.1003080. eCollection 2022.	Mashamaite CV	Front Plant Sci	2022	2022-10-10	10.3389/fpls.2022.1003080
/	766	Adolescents' understanding of obesity: a qualitative study from rural South Africa	Seabi TM, Wagner RG, Norris SA, Tollman SM, Twine R, Dunger DB, Kahn K.	Glob Health Action. 2021 Jan 1;14(1):1968598. doi: 10.1080/16549716.2021.1968598.	Seabi TM	Glob Health Action	2021	2021-09-06	10.1080/16549716.2021.1968598
/	767	Food Insecurity in the Informal Settlements of Inanda Households Living with Children under 60 Months in Ethekwini Municipality	Mkhize M, Sibanda M.	Children (Basel). 2022 Oct 5;9(10):1521. doi: 10.3390/children9101521.	Mkhize M	Children (Basel)	2022	2022-10-27	10.3390/children9101521
/	768	Monitoring and implementation of salt reduction initiatives in Africa: A systematic review	Tekle DY, Santos JA, Trieu K, Thout SR, Ndanuko R, Charlton K, Hoek AC, Huffman MD, Jan S, Webster J.	J Clin Hypertens (Greenwich). 2020 Aug;22(8):1355-1370. doi: 10.1111/jch.13937. Epub 2020 Aug 8.	Tekle DY	J Clin Hypertens (Greenwich)	2020	2020-08-10	10.1111/jch.13937
/	769	Variation in Human Milk Composition Is Related to Differences in Milk and Infant Fecal Microbial Communities	Pace RM, Williams JE, Robertson B, Lackey KA, Meehan CL, Price WJ, Foster JA, Sellen DW, Kamau-Mbuthia EW, Kamundia EW, Mbugua S, Moore SE, Prentice AM, Kita DG, Kvist LJ, Otoo GE, Ruiz L, Rodríguez JM, Pareja RG, McGuire MA, Bode L, McGuire MK.	Microorganisms. 2021 May 27;9(6):1153. doi: 10.3390/microorganisms9061153.	Pace RM	Microorganisms	2021	2021-06-02	10.3390/microorganisms9061153
cc	770	Climate and location as determinants of childhood stunting, wasting, and overweight: An application of semiparametric multivariate probit model	Ngwira A.	Nutrition. 2020;70S:100010. doi: 10.1016/j.nutx.2020.100010. Epub 2020 Jul 4.	Ngwira A	Nutrition	2020	2021-07-24	10.1016/j.nutx.2020.100010
/	771	Stay-Green Trait: A Prospective Approach for Yield Potential, and Drought and Heat Stress Adaptation in Globally Important Cereals	Kamal NM, Alnor Gorafi YS, Abdelrahman M, Abdellatef E, Tsujimoto H.	Int J Mol Sci. 2019 Nov 20;20(23):5837. doi: 10.3390/ijms20235837.	Kamal NM	Int J Mol Sci	2019	2019-11-24	10.3390/ijms20235837
/	772	Heterosis and Responses to Selection in Orange-Fleshed Sweetpotato (Ipomoea batatas L.) Improved Using Reciprocal Recurrent Selection	Grüneberg WJ, De Boeck B, Diaz F, Eyzaguirre R, Low JW, Reif JC, Campos H.	Front Plant Sci. 2022 Apr 26;13:793904. doi: 10.3389/fpls.2022.793904. eCollection 2022.	Grüneberg WJ	Front Plant Sci	2022	2022-05-13	10.3389/fpls.2022.793904
/	773	Prospective Role of Indigenous Leafy Vegetables as Functional Food Ingredients	Mungofa N, Sibanyoni JJ, Mashau ME, Beswa D.	Molecules. 2022 Nov 18;27(22):7995. doi: 10.3390/molecules27227995.	Mungofa N	Molecules	2022	2022-11-26	10.3390/molecules27227995
s	774	Live and Wet Markets: Food Access versus the Risk of Disease Emergence	Naguib MM, Li R, Ling J, Grace D, Nguyen-Viet H, Lindahl JF.	Trends Microbiol. 2021 Jul;29(7):573-581. doi: 10.1016/j.tim.2021.02.007. Epub 2021 Mar 9.	Naguib MM	Trends Microbiol	2021	2021-03-13	10.1016/j.tim.2021.02.007
/	775	Genesis and Mechanism of Some Cancer Types and an Overview on the Role of Diet and Nutrition in Cancer Prevention	Kamal N, Ilowefah MA, Hilles AR, Anua NA, Awin T, Alshwyeh HA, Aldosary SK, Jambocus NGS, Alosaimi AA, Rahman A, Mahmood S, Mediani A.	Molecules. 2022 Mar 9;27(6):1794. doi: 10.3390/molecules27061794.	Kamal N	Molecules	2022	2022-03-26	10.3390/molecules27061794
/	776	The place of neglected and underutilized legumes in human nutrition and protein security in Nigeria	Ikhajiagbe B, Ogwu MC, Ogochukwu OF, Odozi EB, Adekunle IJ, Omage ZE.	Crit Rev Food Sci Nutr. 2022;62(14):3930-3938. doi: 10.1080/10408398.2020.1871319. Epub 2021 Jan 18.	Ikhajiagbe B	Crit Rev Food Sci Nutr	2022	2021-01-18	10.1080/10408398.2020.1871319
/	777	Antibiotic Resistance of Bacterial Isolates from Smallholder Poultry Droppings in the Guinea Savanna Zone of Nigeria	Bamidele O, Yakubu A, Joseph EB, Amole TA.	Antibiotics (Basel). 2022 Jul 19;11(7):973. doi: 10.3390/antibiotics11070973.	Bamidele O	Antibiotics (Basel)	2022	2022-07-27	10.3390/antibiotics11070973
/	778	Dietary diversity, food insecurity and the double burden of malnutrition among children, adolescents and adults in South Africa: Findings from a national survey	Harper A, Goudge J, Chirwa E, Rothberg A, Sambu W, Mall S.	Front Public Health. 2022 Sep 23;10:948090. doi: 10.3389/fpubh.2022.948090. eCollection 2022.	Harper A	Front Public Health	2022	2022-10-10	10.3389/fpubh.2022.948090
/	779	Morpho-Physiological, Biochemical, and Genetic Responses to Salinity in Medicago truncatula	Hdira S, Haddoudi L, Hanana M, Romero I, Mahjoub A, Ben Jouira H, Ludidi N, Sanchez-Ballesta MT, Abdelly C, Badri M.	Plants (Basel). 2021 Apr 20;10(4):808. doi: 10.3390/plants10040808.	Hdira S	Plants (Basel)	2021	2021-04-30	10.3390/plants10040808
/	780	Plant pest surveillance: from satellites to molecules	Silva G, Tomlinson J, Onkokesung N, Sommer S, Mrisho L, Legg J, Adams IP, Gutierrez-Vazquez Y, Howard TP, Laverick A, Hossain O, Wei Q, Gold KM, Boonham N.	Emerg Top Life Sci. 2021 May 21;5(2):275-287. doi: 10.1042/ETLS20200300.	Silva G	Emerg Top Life Sci	2021	2021-03-15	10.1042/ETLS20200300
/	781	A review of transactional sex for natural resources: Under-researched, overstated, or unique to fishing economies?	Fiorella KJ, Desai P, Miller JD, Okeyo NO, Young SL.	Glob Public Health. 2019 Dec;14(12):1803-1814. doi: 10.1080/17441692.2019.1625941. Epub 2019 Jun 26.	Fiorella KJ	Glob Public Health	2019	2019-06-27	10.1080/17441692.2019.1625941
/	782	Nutrition, Hygiene and Stimulation Education for Impoverished Mothers in Rural Uganda: Effect on Maternal Depression Symptoms and Their Associations to Child Development Outcomes	Atukunda P, Muhoozi GKM, Westerberg AC, Iversen PO.	Nutrients. 2019 Jul 11;11(7):1561. doi: 10.3390/nu11071561.	Atukunda P	Nutrients	2019	2019-08-03	10.3390/nu11071561
/	783	Perceptions on Adherence to Dietary Prescriptions for Adults with Chronic Kidney Disease on Hemodialysis: A Qualitative Study	Okoyo Opiyo R, Nyawade SA, McCaul M, Nyasulu PS, Lango DB, Were AJO, Nabakwe EC, Bukania ZN, Olenja JM.	Diseases. 2020 Aug 6;8(3):29. doi: 10.3390/diseases8030029.	Okoyo Opiyo R	Diseases	2020	2020-08-13	10.3390/diseases8030029
cc	784	A social-ecological assessment of food security and biodiversity conservation in Ethiopia	Fischer J, Bergsten A, Dorresteijn I, Hanspach J, Hylander K, Jiren TS, Manlosa AO, Rodrigues P, Schultner J, Senbeta F, Shumi G.	Ecosyst People (Abingdon). 2021 Jul 28;17(1):400-410. doi: 10.1080/26395916.2021.1952306. eCollection 2021.	Fischer J	Ecosyst People (Abingdon)	2021	2021-08-16	10.1080/26395916.2021.1952306
/	785	From cassava to gari: mapping of quality characteristics and end-user preferences in Cameroon and Nigeria	Ndjouenkeu R, Ngoualem Kegah F, Teeken B, Okoye B, Madu T, Olaosebikan OD, Chijioke U, Bello A, Oluwaseun Osunbade A, Owoade D, Takam-Tchuente NH, Biaton Njeufa E, Nguiadem Chomdom IL, Forsythe L, Maziya-Dixon B, Fliedel G.	Int J Food Sci Technol. 2021 Mar;56(3):1223-1238. doi: 10.1111/ijfs.14790. Epub 2020 Oct 6.	Ndjouenkeu R	Int J Food Sci Technol	2021	2021-03-29	10.1111/ijfs.14790
/	786	Lipid-based nutrient supplement at initiation of antiretroviral therapy does not substitute energy from habitual diet among HIV patients - a secondary analysis of data from a randomised controlled trial in Ethiopia	Schwartz NB, Yilma D, Girma T, Tesfaye M, Mølgaard C, Michaelsen KF, Kæstel P, Friis H, Olsen MF.	Food Nutr Res. 2022 Feb 11;66. doi: 10.29219/fnr.v66.5659. eCollection 2022.	Schwartz NB	Food Nutr Res	2022	2022-03-16	10.29219/fnr.v66.5659
/	787	Respondent Fatigue Reduces Dietary Diversity Scores Reported from Mobile Phone Surveys in Ethiopia during the COVID-19 Pandemic	Abay KA, Berhane G, Hoddinott J, Tafere K.	J Nutr. 2022 Oct 6;152(10):2269-2276. doi: 10.1093/jn/nxac153.	Abay KA	J Nutr	2022	2022-09-03	10.1093/jn/nxac153
/	788	Primary Health Care, Proverbs, and Promise? Improving Child Survival in Northern Togo	Engmann C.	Pediatrics. 2021 Sep;148(3):e2021051026. doi: 10.1542/peds.2021-051026.	Engmann C	Pediatrics	2021	2021-08-28	10.1542/peds.2021-051026
/	789	Utilization Pattern of Indigenous and Naturalized Plants among Some Selected Rural Households of North West Province, South Africa	Omotayo AO, Ndhlovu PT, Tshwene SC, Aremu AO.	Plants (Basel). 2020 Jul 28;9(8):953. doi: 10.3390/plants9080953.	Omotayo AO	Plants (Basel)	2020	2020-08-01	10.3390/plants9080953
/	790	Migrants rescued on the Mediterranean Sea route: nutritional, psychological status and infectious disease control	Angeletti S, Ceccarelli G, Bazzardi R, Fogolari M, Vita S, Antonelli F, De Florio L, Khazrai YM, De Noia V, Lopalco M, Alagia D, Pedone C, Lauri G, Aronica R, Riva E, Demir AB, Abacioglu H, Ciccozzi M; Sanitary Bureau of Extraordinary Reception Center (ERC) of Rocca di Papa.	J Infect Dev Ctries. 2020 May 31;14(5):454-462. doi: 10.3855/jidc.11918.	Angeletti S	J Infect Dev Ctries	2020	2020-06-12	10.3855/jidc.11918
/	791	Operational Characteristics of Women Street Food Vendors in Rural South Africa	Mahopo TC, Nesamvuni CN, Nesamvuni AE, de Bryun M, van Niekerk J, Ambikapathi R.	Front Public Health. 2022 Jul 13;10:849059. doi: 10.3389/fpubh.2022.849059. eCollection 2022.	Mahopo TC	Front Public Health	2022	2022-08-01	10.3389/fpubh.2022.849059
/	792	Trading water: virtual water flows through interstate cereal trade in India	Harris F, Dalin C, Cuevas S, Lakshmikantha NR, Adhya T, Joy EJM, Scheelbeek PFD, Kayatz B, Nicholas O, Shankar B, Dangour AD, Green R.	Environ Res Lett. 2020 Dec 1;15(12):125005. doi: 10.1088/1748-9326/abc37a. eCollection 2020 Dec 1.	Harris F	Environ Res Lett	2020	2021-04-14	10.1088/1748-9326/abc37a
/	793	Isolation and Characterization of Phosphate Solubilizing Streptomyces sp. Endemic from Sugar Beet Fields of the Beni-Mellal Region in Morocco	Aallam Y, Dhiba D, Lemriss S, Souiri A, Karray F, Rasafi TE, Saïdi N, Haddioui A, El Kabbaj S, Virolle MJ, Hamdali H.	Microorganisms. 2021 Apr 24;9(5):914. doi: 10.3390/microorganisms9050914.	Aallam Y	Microorganisms	2021	2021-04-30	10.3390/microorganisms9050914
/	794	How Does Mechanical Pearling Affect Quinoa Nutrients and Saponin Contents?	Rafik S, Rahmani M, Rodriguez JP, Andam S, Ezzariai A, El Gharous M, Karboune S, Choukr-Allah R, Hirich A.	Plants (Basel). 2021 Jun 3;10(6):1133. doi: 10.3390/plants10061133.	Rafik S	Plants (Basel)	2021	2021-07-02	10.3390/plants10061133
/	795	New records of very high nitrous oxide fluxes from rice cannot be generalized for water management and climate impacts	Wassmann R, Sander BO, Yadav S, Bouman B, Singleton G, Stuart A, Hellin J, Johnson D, Hughes J, Butterbach-Bahl K, Kiese R, Kraus D, Janz B, Linquist B, Gaihre YK, Chirinda N, Wollenberg E.	Proc Natl Acad Sci U S A. 2019 Jan 29;116(5):1464-1465. doi: 10.1073/pnas.1817694116. Epub 2019 Jan 22.	Wassmann R	Proc Natl Acad Sci U S A	2019	2019-01-24	10.1073/pnas.1817694116
/	796	Inflammation Adjustment by Two Methods Decreases the Estimated Prevalence of Zinc Deficiency in Malawi	Likoswe BH, Phiri FP, Broadley MR, Joy EJM, Patson N, Maleta KM, Phuka JC.	Nutrients. 2020 May 27;12(6):1563. doi: 10.3390/nu12061563.	Likoswe BH	Nutrients	2020	2020-05-31	10.3390/nu12061563
cc	797	A high-resolution assessment of climate change impact on water footprints of cereal production in India	Mali SS, Shirsath PB, Islam A.	Sci Rep. 2021 Apr 22;11(1):8715. doi: 10.1038/s41598-021-88223-6.	Mali SS	Sci Rep	2021	2021-04-23	10.1038/s41598-021-88223-6
/	798	Six Main Contributing Factors to High Levels of Mycotoxin Contamination in African Foods	Nji QN, Babalola OO, Ekwomadu TI, Nleya N, Mwanza M.	Toxins (Basel). 2022 Apr 29;14(5):318. doi: 10.3390/toxins14050318.	Nji QN	Toxins (Basel)	2022	2022-05-27	10.3390/toxins14050318
/	799	Nutrition Assessment of Under-Five Children in Sudan: Tracking the Achievement of the Global Nutrition Targets	Abu-Manga M, Al-Jawaldeh A, Qureshi AB, Ali AME, Pizzol D, Dureab F.	Children (Basel). 2021 May 1;8(5):363. doi: 10.3390/children8050363.	Abu-Manga M	Children (Basel)	2021	2021-06-02	10.3390/children8050363
/	800	Examining Associations of HIV and Iron Status with Nutritional and Inflammatory Status, Anemia, and Dietary Intake in South African Schoolchildren	Goosen C, Baumgartner J, Mikulic N, Barnabas SL, Cotton MF, Zimmermann MB, Blaauw R.	Nutrients. 2021 Mar 16;13(3):962. doi: 10.3390/nu13030962.	Goosen C	Nutrients	2021	2021-04-03	10.3390/nu13030962
/	801	Food insecurity predicts loss to follow-up among people living with HIV in Senegal, West Africa	Benzekri NA, Sambou JF, Ndong S, Diallo MB, Tamba IT, Faye D, Diatta JP, Faye K, Sall I, Sall F, Cisse O, Malomar JJ, Ndour CT, Sow PS, Hawes SE, Seydi M, Gottlieb GS.	AIDS Care. 2022 Jul;34(7):878-886. doi: 10.1080/09540121.2021.1894316. Epub 2021 Mar 8.	Benzekri NA	AIDS Care	2022	2021-03-08	10.1080/09540121.2021.1894316
/	802	Determinants of Children's Fruit Intake in Teso South Sub-County, Kenya-A Multi-Phase Mixed Methods Study among Households with Children 0-8 Years of Age	Kretz E, Jordan I, Itaru A, Glas MG, Fischer S, Pircher T, Hilger T, Waswa LM.	Nutrients. 2021 Jul 14;13(7):2417. doi: 10.3390/nu13072417.	Kretz E	Nutrients	2021	2021-08-10	10.3390/nu13072417
/	803	Predicting the Spatial Distribution and Severity of Soil Erosion in the Global Tropics using Satellite Remote Sensing	Vågen TG, Winowiecki LA.	Remote Sens (Basel). 2019 Jul 31;11(15):1800. doi: 10.3390/rs11151800.	Vågen TG	Remote Sens (Basel)	2019	2021-01-25	10.3390/rs11151800
/	804	The association of physical activity and cardiorespiratory fitness with β-cell dysfunction, insulin resistance, and diabetes among adults in north-western Tanzania: A cross-sectional study	Kitilya B, Peck R, Changalucha J, Jeremiah K, Kavishe BB, Friis H, Filteau S, Krogh-Madsen R, Brage S, Faurholt-Jepsen D, Olsen MF, PrayGod G.	Front Endocrinol (Lausanne). 2022 Aug 3;13:885988. doi: 10.3389/fendo.2022.885988. eCollection 2022.	Kitilya B	Front Endocrinol (Lausanne)	2022	2022-08-22	10.3389/fendo.2022.885988
cc	805	Complex drought patterns robustly explain global yield loss for major crops	Santini M, Noce S, Antonelli M, Caporaso L.	Sci Rep. 2022 Apr 6;12(1):5792. doi: 10.1038/s41598-022-09611-0.	Santini M	Sci Rep	2022	2022-04-07	10.1038/s41598-022-09611-0
/	806	Effect of incorporation of snail meat powder on sensory attributes and consumer acceptability of sorghum-wheat buns	Agengo FB, Onyango AN, Serrem CA, Okoth JK.	Food Sci Nutr. 2022 Mar 1;10(6):1820-1829. doi: 10.1002/fsn3.2798. eCollection 2022 Jun.	Agengo FB	Food Sci Nutr	2022	2022-06-15	10.1002/fsn3.2798
/	807	Building effective policies to conserve pollinators: translating knowledge into policy	Gemmill-Herren B, Garibaldi LA, Kremen C, Ngo HT.	Curr Opin Insect Sci. 2021 Aug;46:64-71. doi: 10.1016/j.cois.2021.02.012. Epub 2021 Mar 2.	Gemmill-Herren B	Curr Opin Insect Sci	2021	2021-03-05	10.1016/j.cois.2021.02.012
/	808	Chemical Composition and Antifungal, Insecticidal and Repellent Activity of Essential Oils From Origanum compactum Benth. Used in the Mediterranean Diet	Aimad A, Youness EA, Sanae R, El Moussaoui A, Bourhia M, Salamatullah AM, Alzahrani A, Alyahya HK, A Albadr N, Nafidi HA, Ouahmane L, Mohamed F.	Front Plant Sci. 2022 Mar 9;13:798259. doi: 10.3389/fpls.2022.798259. eCollection 2022.	Aimad A	Front Plant Sci	2022	2022-04-04	10.3389/fpls.2022.798259
/	809	Toxicological Risk Analysis in Data-Poor Countries: A Narrative Approach to Feed an "Awareness Raising-Community Empowerment" Vortex	Frazzoli C.	Medicina (Kaunas). 2020 Nov 20;56(11):629. doi: 10.3390/medicina56110629.	Frazzoli C	Medicina (Kaunas)	2020	2020-11-25	10.3390/medicina56110629
/	810	Oilseed crop sunflower (Helianthus annuus) as a source of food: Nutritional and health benefits	Adeleke BS, Babalola OO.	Food Sci Nutr. 2020 Jul 31;8(9):4666-4684. doi: 10.1002/fsn3.1783. eCollection 2020 Sep.	Adeleke BS	Food Sci Nutr	2020	2020-09-30	10.1002/fsn3.1783
/	811	Has Food Security and Nutritional Status Improved in Children 1-<10 Years in Two Provinces of South Africa between 1999 (National Food Consumption Survey) and 2018 (Provincial Dietary Intake Study (PDIS))	Steyn NP, Nel JH, Drummond L, Malczyk S, Senekal M.	Int J Environ Res Public Health. 2022 Jan 18;19(3):1038. doi: 10.3390/ijerph19031038.	Steyn NP	Int J Environ Res Public Health	2022	2022-02-15	10.3390/ijerph19031038
cc	812	The impacts of climate change on Food and Nutritional Security: a literature review	Alpino TMA, Mazoto ML, Barros DC, Freitas CM.	Cien Saude Colet. 2022 Jan;27(1):273-286. doi: 10.1590/1413-81232022271.05972020. Epub 2020 Nov 20.	Alpino TMA	Cien Saude Colet	2022	2022-01-19	10.1590/1413-81232022271.05972020
/	813	From Farm to Fork: Crickets as Alternative Source of Protein, Minerals, and Vitamins	Murugu DK, Onyango AN, Ndiritu AK, Osuga IM, Xavier C, Nakimbugwe D, Tanga CM.	Front Nutr. 2021 Aug 10;8:704002. doi: 10.3389/fnut.2021.704002. eCollection 2021.	Murugu DK	Front Nutr	2021	2021-08-27	10.3389/fnut.2021.704002
/	814	Green Tea (Camellia sinensis) Products as Alternatives to Antibiotics in Poultry Nutrition: A Review	Mahlake SK, Mnisi CM, Kumanda C, Mthiyane DMN, Montso PK.	Antibiotics (Basel). 2022 Apr 23;11(5):565. doi: 10.3390/antibiotics11050565.	Mahlake SK	Antibiotics (Basel)	2022	2022-05-28	10.3390/antibiotics11050565
cc/pa	815	Ukraine's triple emergency: Food crisis amid conflicts and COVID-19 pandemic	Nchasi G, Mwasha C, Shaban MM, Rwegasira R, Mallilah B, Chesco J, Volkova A, Mahmoud A.	Health Sci Rep. 2022 Oct 7;5(6):e862. doi: 10.1002/hsr2.862. eCollection 2022 Nov.	Nchasi G	Health Sci Rep	2022	2022-10-17	10.1002/hsr2.862
/	816	Bioformulation of Silk-Based Coating to Preserve and Deliver Rhizobium tropici to Phaseolus vulgaris Under Saline Environments	Mhada M, Zvinavashe AT, Hazzoumi Z, Zeroual Y, Marelli B, Kouisni L.	Front Plant Sci. 2021 Aug 2;12:700273. doi: 10.3389/fpls.2021.700273. eCollection 2021.	Mhada M	Front Plant Sci	2021	2021-08-19	10.3389/fpls.2021.700273
s	817	Application of nanotechnology in agriculture, postharvest loss reduction and food processing: food security implication and challenges	Neme K, Nafady A, Uddin S, Tola YB.	Heliyon. 2021 Dec 4;7(12):e08539. doi: 10.1016/j.heliyon.2021.e08539. eCollection 2021 Dec.	Neme K	Heliyon	2021	2021-12-22	10.1016/j.heliyon.2021.e08539
cc	818	Tracking the impacts of climate change on human health via indicators: lessons from the Lancet Countdown	Di Napoli C, McGushin A, Romanello M, Ayeb-Karlsson S, Cai W, Chambers J, Dasgupta S, Escobar LE, Kelman I, Kjellstrom T, Kniveton D, Liu Y, Liu Z, Lowe R, Martinez-Urtaza J, McMichael C, Moradi-Lakeh M, Murray KA, Rabbaniha M, Semenza JC, Shi L, Tabatabaei M, Trinanes JA, Vu BN, Brimicombe C, Robinson EJ.	BMC Public Health. 2022 Apr 6;22(1):663. doi: 10.1186/s12889-022-13055-6.	Di Napoli C	BMC Public Health	2022	2022-04-07	10.1186/s12889-022-13055-6
/	819	COVID-19 in pastoral contexts in the greater Horn of Africa: Implications and recommendations	Griffith EF, Pius L, Manzano P, Jost CC.	Pastoralism. 2020;10(1):22. doi: 10.1186/s13570-020-00178-x. Epub 2020 Oct 13.	Griffith EF	Pastoralism	2020	2020-10-19	10.1186/s13570-020-00178-x
/	820	Observations on How People in Two Locations of the Plateau Département of Southeast Benin Perceive Entomophagy: A Study From West Africa	Ghosh S, Tchibozo S, Lanmantchion E, Meyer-Rochow VB, Jung C.	Front Nutr. 2021 Feb 24;8:637385. doi: 10.3389/fnut.2021.637385. eCollection 2021.	Ghosh S	Front Nutr	2021	2021-03-15	10.3389/fnut.2021.637385
/	821	Association of women's empowerment with anaemia and haemoglobin concentration in children in sub-Saharan Africa: A multilevel analysis	Wilunda C, Wanjohi M, Takahashi R, Kimani-Murage E, Mutoro A.	Matern Child Nutr. 2023 Jan;19(1):e13426. doi: 10.1111/mcn.13426. Epub 2022 Sep 7.	Wilunda C	Matern Child Nutr	2023	2022-09-07	10.1111/mcn.13426
/	822	Anaemia, anthropometric undernutrition and associated factors among mothers with children younger than 2 years of age in the rural Dale district, southern Ethiopia: A community-based study	Kebede TB, Mengesha S, Lindtjorn B, Engebretsen IMS.	Matern Child Nutr. 2022 Oct;18(4):e13423. doi: 10.1111/mcn.13423. Epub 2022 Aug 25.	Kebede TB	Matern Child Nutr	2022	2022-08-25	10.1111/mcn.13423
/	823	Predictors and factors associated with stunting among under- five-year children: a cross-sectional population-based study in Rwanda of the 2014-2015 demographic and Health Survey	Rugema J, Mukantwari J, Twagirayezu I, Tuyisenge MJ, Rutayisire R, Katende G.	Afr Health Sci. 2022 Dec;22(4):671-678. doi: 10.4314/ahs.v22i4.73.	Rugema J	Afr Health Sci	2022	2023-04-24	10.4314/ahs.v22i4.73
/	824	Reducing the Risk of Cognitive Decline and Dementia: WHO Recommendations	Chowdhary N, Barbui C, Anstey KJ, Kivipelto M, Barbera M, Peters R, Zheng L, Kulmala J, Stephen R, Ferri CP, Joanette Y, Wang H, Comas-Herrera A, Alessi C, Suharya Dy K, Mwangi KJ, Petersen RC, Motala AA, Mendis S, Prabhakaran D, Bibi Mia Sorefan A, Dias A, Gouider R, Shahar S, Ashby-Mitchell K, Prince M, Dua T.	Front Neurol. 2022 Jan 10;12:765584. doi: 10.3389/fneur.2021.765584. eCollection 2021.	Chowdhary N	Front Neurol	2022	2022-01-27	10.3389/fneur.2021.765584
/	825	Household Food Insecurity and Demographic Factors, Low Birth Weight and Stunting in Early Childhood: Findings from a Longitudinal Study in South Africa	Harper A, Rothberg A, Chirwa E, Sambu W, Mall S.	Matern Child Health J. 2023 Jan;27(1):59-69. doi: 10.1007/s10995-022-03555-7. Epub 2022 Sep 28.	Harper A	Matern Child Health J	2023	2022-09-28	10.1007/s10995-022-03555-7
/	826	Understanding the policy discourse within the formulation of the 2013 Indian National Food Security Act	Lindgren KA, Lang T.	Food Secur. 2022;14(5):1159-1173. doi: 10.1007/s12571-022-01267-y. Epub 2022 Mar 12.	Lindgren KA	Food Secur	2022	2022-03-21	10.1007/s12571-022-01267-y
/	827	Ethnoveterinary Knowledge and Biological Evaluation of Plants Used for Mitigating Cattle Diseases: A Critical Insight Into the Trends and Patterns in South Africa	Chakale MV, Mwanza M, Aremu AO.	Front Vet Sci. 2021 Aug 19;8:710884. doi: 10.3389/fvets.2021.710884. eCollection 2021.	Chakale MV	Front Vet Sci	2021	2021-09-07	10.3389/fvets.2021.710884
/	828	Overlapping of locust swarms with COVID-19 pandemic: a cascading disaster for Africa	Rahaman M, Saha O, Rakhi NN, Chowdhury MK, Sammonds P, Kamal AM.	Pathog Glob Health. 2020 Sep;114(6):285-286. doi: 10.1080/20477724.2020.1793595. Epub 2020 Jul 14.	Rahaman M	Pathog Glob Health	2020	2020-07-15	10.1080/20477724.2020.1793595
s	829	Attributing changes in food insecurity to a changing climate	Dasgupta S, Robinson EJZ.	Sci Rep. 2022 Mar 18;12(1):4709. doi: 10.1038/s41598-022-08696-x.	Dasgupta S	Sci Rep	2022	2022-03-19	10.1038/s41598-022-08696-x
/	830	Early Childhood Growth Parameters in South African Children with Exposure to Maternal HIV Infection and Placental Insufficiency	Nyofane M, Hoffman M, Mulol H, Botha T, Vannevel V, Pattinson R, Feucht U.	Viruses. 2022 Dec 9;14(12):2745. doi: 10.3390/v14122745.	Nyofane M	Viruses	2022	2022-12-23	10.3390/v14122745
/	831	Toxic Metals and Non-Communicable Diseases in HIV Population: A Systematic Review	Folorunso OM, Frazzoli C, Chijioke-Nwauche I, Bocca B, Orisakwe OE.	Medicina (Kaunas). 2021 May 13;57(5):492. doi: 10.3390/medicina57050492.	Folorunso OM	Medicina (Kaunas)	2021	2021-06-02	10.3390/medicina57050492
/	832	An outlook on livestock welfare conditions in African communities - A review	Njisane YZ, Mukumbo FE, Muchenje V.	Asian-Australas J Anim Sci. 2020 Jun;33(6):867-878. doi: 10.5713/ajas.19.0282. Epub 2019 Jul 1.	Njisane YZ	Asian-Australas J Anim Sci	2020	2019-09-04	10.5713/ajas.19.0282
/	833	The impact of microbes in the orchestration of plants' resistance to biotic stress: a disease management approach	Enebe MC, Babalola OO.	Appl Microbiol Biotechnol. 2019 Jan;103(1):9-25. doi: 10.1007/s00253-018-9433-3. Epub 2018 Oct 12.	Enebe MC	Appl Microbiol Biotechnol	2019	2018-10-14	10.1007/s00253-018-9433-3
/	834	Determinants of sorghum crop commercialization the case of Southwest Ethiopia	Gebre E, Workiye A, Haile K.	Heliyon. 2021 Jul 1;7(7):e07453. doi: 10.1016/j.heliyon.2021.e07453. eCollection 2021 Jul.	Gebre E	Heliyon	2021	2021-07-23	10.1016/j.heliyon.2021.e07453
/	835	Factors affecting groundnut market supply in Western Oromia, Ethiopia	Sori O.	Heliyon. 2021 Jan 6;7(1):e05892. doi: 10.1016/j.heliyon.2020.e05892. eCollection 2021 Jan.	Sori O	Heliyon	2021	2021-02-01	10.1016/j.heliyon.2020.e05892
/	836	Cancer Incidence, Mortality, Years of Life Lost, Years Lived With Disability, and Disability-Adjusted Life Years for 29 Cancer Groups From 2010 to 2019: A Systematic Analysis for the Global Burden of Disease Study 2019	Global Burden of Disease 2019 Cancer Collaboration; Kocarnik JM, Compton K, Dean FE, Fu W, Gaw BL, Harvey JD, Henrikson HJ, Lu D, Pennini A, Xu R, Ababneh E, Abbasi-Kangevari M, Abbastabar H, Abd-Elsalam SM, Abdoli A, Abedi A, Abidi H, Abolhassani H, Adedeji IA, Adnani QES, Advani SM, Afzal MS, Aghaali M, Ahinkorah BO, Ahmad S, Ahmad T, Ahmadi A, Ahmadi S, Ahmed Rashid T, Ahmed Salih Y, Akalu GT,…	JAMA Oncol. 2022 Mar 1;8(3):420-444. doi: 10.1001/jamaoncol.2021.6987.	Global Burden of Disease 2019 Cancer Collaboration	JAMA Oncol	2022	2021-12-30	10.1001/jamaoncol.2021.6987
/	837	A Review on Climate, Air Pollution, and Health in North Africa	Imane S, Oumaima B, Kenza K, Laila I, Youssef EM, Zineb S, Mohamed EJ.	Curr Environ Health Rep. 2022 Jun;9(2):276-298. doi: 10.1007/s40572-022-00350-y. Epub 2022 Mar 30.	Imane S	Curr Environ Health Rep	2022	2022-03-30	10.1007/s40572-022-00350-y
/	838	Effect of Temperature, Water Activity and Carbon Dioxide on Fungal Growth and Mycotoxin Production of Acclimatised Isolates of Fusarium verticillioides and F. graminearum	Peter Mshelia L, Selamat J, Iskandar Putra Samsudin N, Rafii MY, Abdul Mutalib NA, Nordin N, Berthiller F.	Toxins (Basel). 2020 Jul 28;12(8):478. doi: 10.3390/toxins12080478.	Peter Mshelia L	Toxins (Basel)	2020	2020-08-01	10.3390/toxins12080478
/	839	Agricultural investments and hunger in Africa modeling potential contributions to SDG2 - Zero Hunger	Mason-D'Croz D, Sulser TB, Wiebe K, Rosegrant MW, Lowder SK, Nin-Pratt A, Willenbockel D, Robinson S, Zhu T, Cenacchi N, Dunston S, Robertson RD.	World Dev. 2019 Apr;116:38-53. doi: 10.1016/j.worlddev.2018.12.006.	Mason-D'Croz D	World Dev	2019	2019-04-05	10.1016/j.worlddev.2018.12.006
/	840	Complete Genome Sequencing of Field Isolates of Peste des Petits Ruminants Virus from Tanzania Revealed a High Nucleotide Identity with Lineage III PPR Viruses	Kinimi E, Mahapatra M, Kgotlele T, Makange MR, Tennakoon C, Njeumi F, Odongo S, Muyldermans S, Kock R, Parida S, Rweyemamu M, Misinzo G.	Animals (Basel). 2021 Oct 15;11(10):2976. doi: 10.3390/ani11102976.	Kinimi E	Animals (Basel)	2021	2021-10-23	10.3390/ani11102976
cc	841	Compound climate risks threaten aquatic food system benefits	Tigchelaar M, Cheung WWL, Mohammed EY, Phillips MJ, Payne HJ, Selig ER, Wabnitz CCC, Oyinlola MA, Frölicher TL, Gephart JA, Golden CD, Allison EH, Bennett A, Cao L, Fanzo J, Halpern BS, Lam VWY, Micheli F, Naylor RL, Sumaila UR, Tagliabue A, Troell M.	Nat Food. 2021 Sep;2(9):673-682. doi: 10.1038/s43016-021-00368-9. Epub 2021 Sep 15.	Tigchelaar M	Nat Food	2021	2023-04-28	10.1038/s43016-021-00368-9
/	842	A Scoping Review of Policies Related to the Prevention and Control of Overweight and Obesity in Africa	Adom T, De Villiers A, Puoane T, Kengne AP.	Nutrients. 2021 Nov 11;13(11):4028. doi: 10.3390/nu13114028.	Adom T	Nutrients	2021	2021-11-27	10.3390/nu13114028
/	843	The Multidimension of Malnutrition among School Children in a Rural Area, South Africa: A Mixed Methods Approach	Modjadji P, Madiba S.	Nutrients. 2022 Nov 25;14(23):5015. doi: 10.3390/nu14235015.	Modjadji P	Nutrients	2022	2022-12-11	10.3390/nu14235015
/	844	Nutritional, Texture, and Sensory Properties of composite biscuits produced from breadfruit and wheat flours enriched with edible fish meal	Bakare AH, Adeola AA, Otesile I, Obadina AO, Afolabi WA, Adegunwa MO, Akerele RA, Bamgbose OO, Alamu EO.	Food Sci Nutr. 2020 Sep 30;8(11):6226-6246. doi: 10.1002/fsn3.1919. eCollection 2020 Nov.	Bakare AH	Food Sci Nutr	2020	2020-12-07	10.1002/fsn3.1919
/	845	Using preschoolers to improve caregivers' knowledge, attitude, and practices relating to biofortified crops: Evidence from a randomized nutrition education trial in Kenya	Ojwang' SO, Okello JJ, Otieno DJ, Nyikal RA, Muoki PN.	Food Sci Nutr. 2022 Jul 22;10(11):3627-3637. doi: 10.1002/fsn3.2960. eCollection 2022 Nov.	Ojwang' SO	Food Sci Nutr	2022	2022-11-09	10.1002/fsn3.2960
/	846	Effect of Fermentation on Nutritional Quality, Growth and Hematological Parameters of Rats Fed Sorghum-Soybean-Orange flesh Sweet Potato Complementary Diet	Adejuwon KP, Osundahunsi OF, Akinola SA, Oluwamukomi MO, Mwanza M.	Food Sci Nutr. 2020 Dec 8;9(2):639-650. doi: 10.1002/fsn3.2013. eCollection 2021 Feb.	Adejuwon KP	Food Sci Nutr	2020	2021-02-18	10.1002/fsn3.2013
pa	847	Implications of COVID-19 labour market shock for child and household hungers in South Africa: Do social protection programs protect?'	Gelo D, Dikgang J.	PLoS One. 2022 Jul 1;17(7):e0269848. doi: 10.1371/journal.pone.0269848. eCollection 2022.	Gelo D	PLoS One	2022	2022-07-01	10.1371/journal.pone.0269848
/	848	Epiphytic Bacteria from Sweet Pepper Antagonistic In Vitro to Ralstonia solanacearum BD 261, a Causative Agent of Bacterial Wilt	Mamphogoro TP, Kamutando CN, Maboko MM, Aiyegoro OA, Babalola OO.	Microorganisms. 2021 Sep 14;9(9):1947. doi: 10.3390/microorganisms9091947.	Mamphogoro TP	Microorganisms	2021	2021-09-28	10.3390/microorganisms9091947
/	849	Should we still worry about the safety of GMO foods? Why and why not? A review	Teferra TF.	Food Sci Nutr. 2021 Jul 27;9(9):5324-5331. doi: 10.1002/fsn3.2499. eCollection 2021 Sep.	Teferra TF	Food Sci Nutr	2021	2021-09-17	10.1002/fsn3.2499
/	850	Sero-prevalence of bovine brucellosis in the Bojanala Region, North West Province, South Africa 2009-2013	McCrindle CME, Manoto SN, Harris B.	J S Afr Vet Assoc. 2020 Aug 12;91(0):e1-e6. doi: 10.4102/jsava.v91i0.2032.	McCrindle CME	J S Afr Vet Assoc	2020	2020-08-14	10.4102/jsava.v91i0.2032
/	851	Sorghum-Insect Composites for Healthier Cookies: Nutritional, Functional, and Technological Evaluation	Awobusuyi TD, Siwela M, Pillay K.	Foods. 2020 Oct 9;9(10):1427. doi: 10.3390/foods9101427.	Awobusuyi TD	Foods	2020	2020-10-14	10.3390/foods9101427
/	852	The Versatility in the Applications of Dithiocarbamates	Ajiboye TO, Ajiboye TT, Marzouki R, Onwudiwe DC.	Int J Mol Sci. 2022 Jan 24;23(3):1317. doi: 10.3390/ijms23031317.	Ajiboye TO	Int J Mol Sci	2022	2022-02-15	10.3390/ijms23031317
/	853	Putting Knowledge into Practice: Low-Income Women Talk about Food Choice Decisions	Palmer SM, Knoblauch ST, Winham DM, Hiller MB, Shelley MC.	Int J Environ Res Public Health. 2020 Jul 15;17(14):5092. doi: 10.3390/ijerph17145092.	Palmer SM	Int J Environ Res Public Health	2020	2020-07-19	10.3390/ijerph17145092
/	854	Maternal Human Milk Oligosaccharide Profile Modulates the Impact of an Intervention with Iron and Galacto-Oligosaccharides in Kenyan Infants	Paganini D, Uyoga MA, Kortman GAM, Boekhorst J, Schneeberger S, Karanja S, Hennet T, Zimmermann MB.	Nutrients. 2019 Oct 29;11(11):2596. doi: 10.3390/nu11112596.	Paganini D	Nutrients	2019	2019-11-02	10.3390/nu11112596
/	855	Improving recognition and management of children with complicated severe acute malnutrition at a tertiary referral hospital in Malawi: a quality improvement initiative	Vonasek BJ, Mhango S, Crouse HL, Nyangulu T, Gaven W, Ciccone E, Kondwani A, Patel B, Fitzgerald E; Pediatric Alliance for Child Health Improvement in Malawi at Kamuzu Central Hospital and Environs (PACHIMAKE).	Paediatr Int Child Health. 2021 Aug;41(3):177-187. doi: 10.1080/20469047.2021.1967627. Epub 2021 Sep 8.	Vonasek BJ	Paediatr Int Child Health	2021	2021-09-08	10.1080/20469047.2021.1967627
/	856	Investigating the current environmental situation in the Middle East and North Africa (MENA) region during the third wave of COVID-19 pandemic: urban vs. rural context	Abouzid M, El-Sherif DM, Al Naggar Y, Alshehri MM, Alothman S, El-Seedi HR, Trabelsi R, Ibrahim OM, Temraz EH, Buimsaedah A, Aziz IA, Alwan M, Al Hasan NHJ, Ragab HN, Koraiem AM, Ahmed MH, Temraz HH, Madeeh AK, Alshareif MO, Elkhafeefi FS, Badis IE, Abdelslam AE, Ali AAM, Kotni NEI, Amer T.	BMC Public Health. 2022 Jan 26;22(1):177. doi: 10.1186/s12889-021-12313-3.	Abouzid M	BMC Public Health	2022	2022-01-27	10.1186/s12889-021-12313-3
/	857	Carcass Yields and Physical-Chemical Meat Quality Characteristics of Namibian Red Hartebeest (Alcelaphus buselaphus) as Influenced by Sex and Muscle	Hoffman LC, van Schalkwyk DL, Muller M, Needham T, McMillin KW.	Foods. 2021 Oct 1;10(10):2347. doi: 10.3390/foods10102347.	Hoffman LC	Foods	2021	2021-10-23	10.3390/foods10102347
/	858	Virtual water transfers in Africa: Assessing topical condition of water scarcity, water savings, and policy implications	Hirwa H, Peng Y, Zhang Q, Qiao Y, Leng P, Tian C, Yang G, Muhirwa F, Diop S, Kayiranga A, Li F, Chen G.	Sci Total Environ. 2022 Aug 20;835:155343. doi: 10.1016/j.scitotenv.2022.155343. Epub 2022 Apr 27.	Hirwa H	Sci Total Environ	2022	2022-04-30	10.1016/j.scitotenv.2022.155343
/	859	Use of earth observation-derived hydrometeorological variables to model and predict rotavirus infection (MAL-ED): a multisite cohort study	Colston JM, Zaitchik B, Kang G, Peñataro Yori P, Ahmed T, Lima A, Turab A, Mduma E, Sunder Shrestha P, Bessong P, Peng RD, Black RE, Moulton LH, Kosek MN.	Lancet Planet Health. 2019 Jun;3(6):e248-e258. doi: 10.1016/S2542-5196(19)30084-1.	Colston JM	Lancet Planet Health	2019	2019-06-24	10.1016/S2542-5196(19)30084-1
/	860	Impact of Integration of Severe Acute Malnutrition Treatment in Primary Health Care Provided by Community Health Workers in Rural Niger	Ogobara Dougnon A, Charle-Cuéllar P, Toure F, Aziz Gado A, Sanoussi A, Lazoumar RH, Alain Tchamba G, Vargas A, Lopez-Ejeda N.	Nutrients. 2021 Nov 14;13(11):4067. doi: 10.3390/nu13114067.	Ogobara Dougnon A	Nutrients	2021	2021-11-27	10.3390/nu13114067
/	861	Association of maternal psychological distress with children with overweight/obesity in Ethiopia	Biadgilign S, Mgutshini T, Deribew A, Gelaye B, Memiah P.	Child Care Health Dev. 2023 Mar;49(2):392-399. doi: 10.1111/cch.13057. Epub 2022 Sep 12.	Biadgilign S	Child Care Health Dev	2023	2022-09-08	10.1111/cch.13057
/	862	The Impact of COVID-19 on the Insurance Industry	Babuna P, Yang X, Gyilbag A, Awudi DA, Ngmenbelle D, Bian D.	Int J Environ Res Public Health. 2020 Aug 10;17(16):5766. doi: 10.3390/ijerph17165766.	Babuna P	Int J Environ Res Public Health	2020	2020-08-14	10.3390/ijerph17165766
/	863	Second Wave of COVID-19 Global Pandemic and Athletes' Confinement: Recommendations to Better Manage and Optimize the Modified Lifestyle	Tayech A, Mejri MA, Makhlouf I, Mathlouthi A, Behm DG, Chaouachi A.	Int J Environ Res Public Health. 2020 Nov 12;17(22):8385. doi: 10.3390/ijerph17228385.	Tayech A	Int J Environ Res Public Health	2020	2020-11-17	10.3390/ijerph17228385
/	864	Development of Nanobodies Targeting Peste des Petits Ruminants Virus: The Prospect in Disease Diagnosis and Therapy	Kinimi E, Muyldermans S, Vincke C, Odongo S, Kock R, Parida S, Mahapatra M, Misinzo G.	Animals (Basel). 2021 Jul 26;11(8):2206. doi: 10.3390/ani11082206.	Kinimi E	Animals (Basel)	2021	2021-08-27	10.3390/ani11082206
/	865	Rethinking integrated nutrition-health strategies to address micronutrient deficiencies in children under five in Mozambique	Picolo M, Barros I, Joyeux M, Gottwalt A, Possolo E, Sigauque B, Kavle JA.	Matern Child Nutr. 2019 Jan;15 Suppl 1(Suppl 1):e12721. doi: 10.1111/mcn.12721.	Picolo M	Matern Child Nutr	2019	2019-02-13	10.1111/mcn.12721
/	866	Baseline analysis of Mycoplasma mycoides subsp. mycoides antigens as targets for a DIVA assay for use with a subunit vaccine for contagious bovine pleuropneumonia	Lutta HO, Odongo D, Mather A, Perez-Casal J, Potter A, Gerdts V, Berberov EM, Prysliak T, Kyallo M, Kipronoh A, Olum M, Pelle R, Naessens J.	BMC Vet Res. 2020 Jul 10;16(1):236. doi: 10.1186/s12917-020-02453-w.	Lutta HO	BMC Vet Res	2020	2020-07-12	10.1186/s12917-020-02453-w
/	867	Factors influencing adoption of integrated soil fertility management technologies by smallholder farmers in Ghana	Kwadzo M, Quayson E.	Heliyon. 2021 Jul 16;7(7):e07589. doi: 10.1016/j.heliyon.2021.e07589. eCollection 2021 Jul.	Kwadzo M	Heliyon	2021	2021-08-06	10.1016/j.heliyon.2021.e07589
/	868	Advertising of unhealthy foods and beverages around primary and junior high schools in Ghana's most urbanized and populous region	Amevinya GS, Vandevijvere S, Kelly B, Afagbedzi SK, Aryeetey R, Adjei AP, Quarpong W, Tandoh A, Nanema S, Agyemang C, Zotor F, Laar ME, Mensah K, Laryea D, Asiki G, Holdsworth M, Laar A.	Front Public Health. 2022 Sep 23;10:917456. doi: 10.3389/fpubh.2022.917456. eCollection 2022.	Amevinya GS	Front Public Health	2022	2022-10-10	10.3389/fpubh.2022.917456
/	869	Zoonotic Pathogens of Dromedary Camels in Kenya: A Systematised Review	Hughes EC, Anderson NE.	Vet Sci. 2020 Aug 5;7(3):103. doi: 10.3390/vetsci7030103.	Hughes EC	Vet Sci	2020	2020-08-09	10.3390/vetsci7030103
/	870	A Structural Equation Modelling Approach to Examine the Relationship between Socioeconomic Status, Diet Quality and Dyslipidaemia in South African Children and Adolescents, 6-18 Years	Moyo G, Montenegro-Montenegro E, Stickley Z, Egal A, Oldewage-Theron W.	Int J Environ Res Public Health. 2021 Dec 5;18(23):12825. doi: 10.3390/ijerph182312825.	Moyo G	Int J Environ Res Public Health	2021	2021-12-10	10.3390/ijerph182312825
/	871	Hunger and Adherence to Antiretroviral Therapy: Learning From HIV Positive Caregivers of Orphans and Vulnerable Children in Tanzania	Exavery A, Charles J, Kuhlik E, Barankena A, Abdul R, Mubyazi GM, Kyaruzi C, Kikoyo L, Jere E, Balampama M.	Front Public Health. 2022 Feb 21;9:719485. doi: 10.3389/fpubh.2021.719485. eCollection 2021.	Exavery A	Front Public Health	2022	2022-03-10	10.3389/fpubh.2021.719485
/	872	Phytosanitary Interventions for Safe Global Germplasm Exchange and the Prevention of Transboundary Pest Spread: The Role of CGIAR Germplasm Health Units	Kumar PL, Cuervo M, Kreuze JF, Muller G, Kulkarni G, Kumari SG, Massart S, Mezzalama M, Alakonya A, Muchugi A, Graziosi I, Ndjiondjop MN, Sharma R, Negawo AT.	Plants (Basel). 2021 Feb 9;10(2):328. doi: 10.3390/plants10020328.	Kumar PL	Plants (Basel)	2021	2021-02-12	10.3390/plants10020328
/	873	Improving the quality of used frying niger seed oil with adsorbent treatment	Nuru Z, Getachew P.	Heliyon. 2021 Apr 8;7(4):e06748. doi: 10.1016/j.heliyon.2021.e06748. eCollection 2021 Apr.	Nuru Z	Heliyon	2021	2021-04-19	10.1016/j.heliyon.2021.e06748
/	874	Replacement value of cassava for maize in broiler chicken diets supplemented with enzymes	Chang'a EP, Abdallh ME, Ahiwe EU, Mbaga S, Zhu ZY, Fru-Nji F, Iji PA.	Asian-Australas J Anim Sci. 2020 Jul;33(7):1126-1137. doi: 10.5713/ajas.19.0263. Epub 2019 Aug 3.	Chang'a EP	Asian-Australas J Anim Sci	2020	2019-09-04	10.5713/ajas.19.0263
/	875	Sensitivity of Food-Based Recommendations Developed Using Linear Programming to Model Input Data in Young Kenyan Children	Borgonjen-van den Berg KJ, de Vries JHM, Chopera P, Feskens EJM, Brouwer ID.	Nutrients. 2021 Sep 30;13(10):3485. doi: 10.3390/nu13103485.	Borgonjen-van den Berg KJ	Nutrients	2021	2021-10-23	10.3390/nu13103485
/	876	Developing an online food composition database for an Indigenous population in south-western Uganda	Scarpa G, Berrang-Ford L, Bawajeeh AO, Twesigomwe S, Kakwangire P, Peters R, Beer S, Williams G, Zavaleta-Cortijo C, Namanya DB, Lwasa S, Nowembabazi E, Kesande C, Rippin H; IHACC Team; Cade JE.	Public Health Nutr. 2021 Jun;24(9):2455-2464. doi: 10.1017/S1368980021001397. Epub 2021 Apr 12.	Scarpa G	Public Health Nutr	2021	2021-04-12	10.1017/S1368980021001397
/	877	Major Phytochemical Compounds, In Vitro Antioxidant, Antibacterial, and Antifungal Activities of Six Aqueous and Organic Extracts of Crocus sativus L. Flower Waste	Lachguer K, El Merzougui S, Boudadi I, Laktib A, Ben El Caid M, Ramdan B, Boubaker H, Serghini MA.	Waste Biomass Valorization. 2023;14(5):1571-1587. doi: 10.1007/s12649-022-01964-x. Epub 2022 Nov 17.	Lachguer K	Waste Biomass Valorization	2023	2022-11-23	10.1007/s12649-022-01964-x
/	878	Aquaponics production system: A review of historical perspective, opportunities, and challenges of its adoption	Okomoda VT, Oladimeji SA, Solomon SG, Olufeagba SO, Ogah SI, Ikhwanuddin M.	Food Sci Nutr. 2022 Dec 18;11(3):1157-1165. doi: 10.1002/fsn3.3154. eCollection 2023 Mar.	Okomoda VT	Food Sci Nutr	2022	2023-03-13	10.1002/fsn3.3154
pa	879	Co-occurrence of Lactobacillus Species During Fermentation of African Indigenous Foods: Impact on Food Safety and Shelf-Life Extension	Adesulu-Dahunsi AT, Dahunsi SO, Ajayeoba TA.	Front Microbiol. 2022 Apr 7;13:684730. doi: 10.3389/fmicb.2022.684730. eCollection 2022.	Adesulu-Dahunsi AT	Front Microbiol	2022	2022-04-25	10.3389/fmicb.2022.684730
cc	880	Agricultural land systems importance for supporting food security and sustainable development goals: A systematic review	Viana CM, Freire D, Abrantes P, Rocha J, Pereira P.	Sci Total Environ. 2022 Feb 1;806(Pt 3):150718. doi: 10.1016/j.scitotenv.2021.150718. Epub 2021 Oct 2.	Viana CM	Sci Total Environ	2022	2021-10-04	10.1016/j.scitotenv.2021.150718
/	881	Effects of Ectomycorrhizal Fungi and Heavy Metals (Pb, Zn, and Cd) on Growth and Mineral Nutrition of Pinus halepensis Seedlings in North Africa	Hachani C, Lamhamedi MS, Cameselle C, Gouveia S, Zine El Abidine A, Khasa DP, Béjaoui Z.	Microorganisms. 2020 Dec 19;8(12):2033. doi: 10.3390/microorganisms8122033.	Hachani C	Microorganisms	2020	2020-12-23	10.3390/microorganisms8122033
/	882	GC-MS Analysis, Antioxidant and Antimicrobial Activities of Achillea Odorata Subsp. Pectinata and Ruta Montana Essential Oils and Their Potential Use as Food Preservatives	Benali T, Habbadi K, Khabbach A, Marmouzi I, Zengin G, Bouyahya A, Chamkhi I, Chtibi H, Aanniz T, Achbani EH, Hammani K.	Foods. 2020 May 22;9(5):668. doi: 10.3390/foods9050668.	Benali T	Foods	2020	2020-05-28	10.3390/foods9050668
/	883	Physiological and agronomical evaluation of elite rice varieties for adaptation to heat stress	Ezin V, Ahanchede WW, Ayenan MAT, Ahanchede A.	BMC Plant Biol. 2022 May 10;22(1):236. doi: 10.1186/s12870-022-03604-x.	Ezin V	BMC Plant Biol	2022	2022-05-09	10.1186/s12870-022-03604-x
/	884	Effect of pomegranate (Punica granatum L) peel powder meal dietary supplementation on antioxidant status and quality of breast meat in broilers	Akuru EA, Oyeagu CE, Mpendulo TC, Rautenbach F, Oguntibeju OO.	Heliyon. 2020 Dec 16;6(12):e05709. doi: 10.1016/j.heliyon.2020.e05709. eCollection 2020 Dec.	Akuru EA	Heliyon	2020	2020-12-28	10.1016/j.heliyon.2020.e05709
/	885	Post-Harvest Insect Pests and Their Management Practices for Major Food and Export Crops in East Africa: An Ethiopian Case Study	Berhe M, Subramanyam B, Chichaybelu M, Demissie G, Abay F, Harvey J.	Insects. 2022 Nov 18;13(11):1068. doi: 10.3390/insects13111068.	Berhe M	Insects	2022	2022-11-24	10.3390/insects13111068
/	886	(1)H-NMR and LC-MS Based Metabolomics Analysis of Potato (Solanum tuberosum L.) Cultivars Irrigated with Fly Ash Treated Acid Mine Drainage	Raletsena MV, Mdlalose S, Bodede OS, Assress HA, Woldesemayat AA, Modise DM.	Molecules. 2022 Feb 10;27(4):1187. doi: 10.3390/molecules27041187.	Raletsena MV	Molecules	2022	2022-02-25	10.3390/molecules27041187
/	887	An Exploratory Study on the Diverse Uses and Benefits of Locally-Sourced Fruit Species in Three Villages of Mpumalanga Province, South Africa	Shai KN, Ncama K, Ndhlovu PT, Struwig M, Aremu AO.	Foods. 2020 Oct 31;9(11):1581. doi: 10.3390/foods9111581.	Shai KN	Foods	2020	2020-11-04	10.3390/foods9111581
/	888	Mapping the Burden of Hypertension in South Africa: A Comparative Analysis of the National 2012 SANHANES and the 2016 Demographic and Health Survey	Kandala NB, Nnanatu CC, Dukhi N, Sewpaul R, Davids A, Reddy SP.	Int J Environ Res Public Health. 2021 May 19;18(10):5445. doi: 10.3390/ijerph18105445.	Kandala NB	Int J Environ Res Public Health	2021	2021-06-02	10.3390/ijerph18105445
cc	889	Climate change impacts on banana yields around the world	Varma V, Bebber DP.	Nat Clim Chang. 2019 Oct;9(10):752-757. doi: 10.1038/s41558-019-0559-9. Epub 2019 Sep 2.	Varma V	Nat Clim Chang	2019	2019-10-04	10.1038/s41558-019-0559-9
/	890	Physiological and Morphological Responses of Okra (Abelmoschus esculentus L.) to Rhizoglomus irregulare Inoculation under Ample Water and Drought Stress Conditions Are Cultivar Dependent	Eltigani A, Müller A, Ngwene B, George E.	Plants (Basel). 2021 Dec 28;11(1):89. doi: 10.3390/plants11010089.	Eltigani A	Plants (Basel)	2021	2022-01-11	10.3390/plants11010089
/	891	In Vitro Antidiabetic, Antioxidant, and Prebiotic Activities of the Chemical Compounds Isolated from Guizotia abyssinica	Elbermawi A, Darwish MS, Zaki AA, Abou-Zeid NA, Taher MA, Khojah E, Bokhari SA, Soliman AF.	Antioxidants (Basel). 2022 Dec 16;11(12):2482. doi: 10.3390/antiox11122482.	Elbermawi A	Antioxidants (Basel)	2022	2022-12-23	10.3390/antiox11122482
/	892	Influence of microbial additive on microbial populations, ensiling characteristics, and spoilage loss of delayed sealing silage of Napier grass	Cai Y, Du Z, Yamasaki S, Nguluve D, Tinga B, Macome F, Oya T.	Asian-Australas J Anim Sci. 2020 Jul;33(7):1103-1112. doi: 10.5713/ajas.19.0471. Epub 2019 Aug 26.	Cai Y	Asian-Australas J Anim Sci	2020	2019-09-04	10.5713/ajas.19.0471
/	893	A Scoping Review of the Health of African Immigrant and Refugee Children	Salami B, Fernandez-Sanchez H, Fouche C, Evans C, Sibeko L, Tulli M, Bulaong A, Kwankye SO, Ani-Amponsah M, Okeke-Ihejirika P, Gommaa H, Agbemenu K, Ndikom CM, Richter S.	Int J Environ Res Public Health. 2021 Mar 28;18(7):3514. doi: 10.3390/ijerph18073514.	Salami B	Int J Environ Res Public Health	2021	2021-04-03	10.3390/ijerph18073514
/	894	Risks to the delivery of essential nutrition services in Eastern and Southern Africa in the context of the COVID-19 pandemic	Moloney G, Volege M, Odhiambo F, Bekele H, Nyawo M, Chimanya K, Rudert C, Onyango A.	Pan Afr Med J. 2022 May 2;41(Suppl 2):10. doi: 10.11604/pamj.supp.2022.41.2.29081. eCollection 2022.	Moloney G	Pan Afr Med J	2022	2022-09-26	10.11604/pamj.supp.2022.41.2.29081
/	895	H-Type Hypertension among Black South Africans and the Relationship between Homocysteine, Its Genetic Determinants and Estimates of Vascular Function	du Plessis JP, Lammertyn L, Schutte AE, Nienaber-Rousseau C.	J Cardiovasc Dev Dis. 2022 Dec 9;9(12):447. doi: 10.3390/jcdd9120447.	du Plessis JP	J Cardiovasc Dev Dis	2022	2022-12-22	10.3390/jcdd9120447
/	896	Field experiments underestimate aboveground biomass response to drought	Kröel-Dulay G, Mojzes A, Szitár K, Bahn M, Batáry P, Beier C, Bilton M, De Boeck HJ, Dukes JS, Estiarte M, Holub P, Jentsch A, Schmidt IK, Kreyling J, Reinsch S, Larsen KS, Sternberg M, Tielbörger K, Tietema A, Vicca S, Peñuelas J.	Nat Ecol Evol. 2022 May;6(5):540-545. doi: 10.1038/s41559-022-01685-3. Epub 2022 Mar 10.	Kröel-Dulay G	Nat Ecol Evol	2022	2022-03-11	10.1038/s41559-022-01685-3
/	897	Readiness of Mozambique Health Facilities to Address Undernutrition and Diarrhea in Children under Five: Indicators from 2018 and 2021 Survey Data	Sambo J, Bauhofer AFL, Boene SS, Djedje M, Júnior A, Pilale A, Gonçalves L, Deus N, Chicumbe S.	Healthcare (Basel). 2022 Jun 27;10(7):1200. doi: 10.3390/healthcare10071200.	Sambo J	Healthcare (Basel)	2022	2022-07-27	10.3390/healthcare10071200
/	898	Utilisation of Amaranth and Finger Millet as Ingredients in Wheat Dough and Bread for Increased Agro-Food Biodiversity	Onyango C, Luvitaa SK, Lagat K, Hüsken A, Smit I, Schmidt M.	Foods. 2022 Mar 22;11(7):911. doi: 10.3390/foods11070911.	Onyango C	Foods	2022	2022-04-12	10.3390/foods11070911
/	899	The potential habitat of desert locusts is contracting: predictions under climate change scenarios	Guan J, Li M, Ju X, Lin J, Wu J, Zheng J.	PeerJ. 2021 Oct 26;9:e12311. doi: 10.7717/peerj.12311. eCollection 2021.	Guan J	PeerJ	2021	2021-11-10	10.7717/peerj.12311
cc	900	Call for emergency action to limit global temperature increases, restore biodiversity and protect health	Atwoli L, H Baqui A, Benfield T, Bosurgi R, Godlee F, Hancocks S, Horton R, Laybourn-Langton L, Monteiro CA, Norman I, Patrick K, Praities N, Rikkert MGO, Rubin EJ, Sahni P, Smith R, Talley NJ, Turale S, Vázquez D.	Emerg Med J. 2021 Nov;38(11):e6. doi: 10.1136/emermed-2021-211953. Epub 2021 Sep 5.	Atwoli L	Emerg Med J	2021	2021-09-06	10.1136/emermed-2021-211953
/	901	Serum antibodies to selected Helicobacter pylori antigens are associated with active gastritis in patients seen at the University Teaching Hospital in Lusaka, Zambia	Kayamba V, Butt J, Varga MG, Shibemba A, Piazuelo MB, Wilson KT, Zyambo K, Mwakamui S, Mulenga C, Waterboer T, Epplein M, Heimburger DC, Atadzhanov M, Kelly P.	Malawi Med J. 2022 Mar;34(1):17-24. doi: 10.4314/mmj.v34i1.4.	Kayamba V	Malawi Med J	2022	2023-06-02	10.4314/mmj.v34i1.4
/	902	Availability of healthy and unhealthy foods in modern retail outlets located in selected districts of Greater Accra Region, Ghana	Adjei AP, Amevinya GS, Quarpong W, Tandoh A, Aryeetey R, Holdsworth M, Agyemang C, Zotor F, Laar ME, Mensah K, Addo P, Laryea D, Asiki G, Sellen D, Vandevijvere S, Laar A.	Front Public Health. 2022 Nov 9;10:922447. doi: 10.3389/fpubh.2022.922447. eCollection 2022.	Adjei AP	Front Public Health	2022	2022-11-28	10.3389/fpubh.2022.922447
/	903	Review of the Pig-Adapted African Swine Fever Viruses in and Outside Africa	Penrith ML, Van Heerden J, Heath L, Abworo EO, Bastos ADS.	Pathogens. 2022 Oct 16;11(10):1190. doi: 10.3390/pathogens11101190.	Penrith ML	Pathogens	2022	2022-10-27	10.3390/pathogens11101190
/	904	Immune system development varies according to age, location, and anemia in African children	Hill DL, Carr EJ, Rutishauser T, Moncunill G, Campo JJ, Innocentin S, Mpina M, Nhabomba A, Tumbo A, Jairoce C, Moll HA, van Zelm MC, Dobaño C, Daubenberger C, Linterman MA.	Sci Transl Med. 2020 Feb 5;12(529):eaaw9522. doi: 10.1126/scitranslmed.aaw9522.	Hill DL	Sci Transl Med	2020	2020-02-07	10.1126/scitranslmed.aaw9522
/	905	COVID-19, nutrition, and gender: An evidence-informed approach to gender-responsive policies and programs	Kalbarczyk A, Aberman NL, van Asperen BSM, Morgan R, Bhutta Z, Carducci B, Heidkamp R, Osendarp S, Kumar N, Lartey A, Malapit H, Quisumbing A, Fabrizio C.	Soc Sci Med. 2022 Nov;312:115364. doi: 10.1016/j.socscimed.2022.115364. Epub 2022 Sep 20.	Kalbarczyk A	Soc Sci Med	2022	2022-10-07	10.1016/j.socscimed.2022.115364
/	906	Assessment of Functional and Pasting Properties of Fresh Orange Maize Hybrids and Open-Pollinated Varieties as Influenced by Genotype, Harvesting Time, and Growing Location	Alamu EO, Maziya-Dixon B, Menkir A, Adesokan M, Olaofe O.	Front Nutr. 2021 Nov 24;8:757728. doi: 10.3389/fnut.2021.757728. eCollection 2021.	Alamu EO	Front Nutr	2021	2021-12-13	10.3389/fnut.2021.757728
/	907	Call for emergency action to limit global temperature increases, restore biodiversity, and protect health	Atwoli L, Baqui AH, Benfield T, Bosurgi R, Godlee F, Hancocks S, Horton RC, Laybourn-Langton L, Monteiro CA, Norman I, Patrick K, Praities N, Olde Rikkert MG, Rubin EJ, Sahni P, Smith RS, Talley NJ, Turale S, Vázquez D.	Med J Aust. 2021 Sep 6;215(5):210-212. doi: 10.5694/mja2.51221.	Atwoli L	Med J Aust	2021	2021-08-30	10.5694/mja2.51221
/	908	Modeling the effects of multiple exposures with unknown group memberships: a Bayesian latent variable approach	Zavez A, McSorley EM, Yeates AJ, Thurston SW.	J Appl Stat. 2022;49(4):831-857. doi: 10.1080/02664763.2020.1843611. Epub 2020 Nov 6.	Zavez A	J Appl Stat	2022	2022-04-11	10.1080/02664763.2020.1843611
/	909	Fish Nutritional Value as an Approach to Children's Nutrition	Maulu S, Nawanzi K, Abdel-Tawwab M, Khalil HS.	Front Nutr. 2021 Dec 15;8:780844. doi: 10.3389/fnut.2021.780844. eCollection 2021.	Maulu S	Front Nutr	2021	2022-01-03	10.3389/fnut.2021.780844
/	910	Genetic Gains for Yield and Virus Disease Resistance of Cassava Varieties Developed Over the Last Eight Decades in Uganda	Manze F, Rubaihayo P, Ozimati A, Gibson P, Esuma W, Bua A, Alicai T, Omongo C, Kawuki RS.	Front Plant Sci. 2021 Jun 21;12:651992. doi: 10.3389/fpls.2021.651992. eCollection 2021.	Manze F	Front Plant Sci	2021	2021-07-08	10.3389/fpls.2021.651992
/	911	Biofertilizers as Strategies to Improve Photosynthetic Apparatus, Growth, and Drought Stress Tolerance in the Date Palm	Anli M, Baslam M, Tahiri A, Raklami A, Symanczik S, Boutasknit A, Ait-El-Mokhtar M, Ben-Laouane R, Toubali S, Ait Rahou Y, Ait Chitt M, Oufdou K, Mitsui T, Hafidi M, Meddich A.	Front Plant Sci. 2020 Oct 23;11:516818. doi: 10.3389/fpls.2020.516818. eCollection 2020.	Anli M	Front Plant Sci	2020	2020-11-16	10.3389/fpls.2020.516818
pa	912	Assessment of Mediterranean Diet Adherence and Lifestyle Change during COVID-19 National Lockdown in Tunisian Adult Population	Turki S, Bouzekri K, Trabelsi T, El Ati J.	Nutrients. 2022 Oct 6;14(19):4151. doi: 10.3390/nu14194151.	Turki S	Nutrients	2022	2022-10-14	10.3390/nu14194151
/	913	Municipalities' organisational capacity to support the implementation of the Multi-Sector Nutrition Plan in Burkina Faso	Diasso D, Doudou MH, Levrak MC, Sedutto HD, Savadogo A.	Glob Health Action. 2021 Jan 1;14(1):1979279. doi: 10.1080/16549716.2021.1979279.	Diasso D	Glob Health Action	2021	2021-09-29	10.1080/16549716.2021.1979279
/	914	Ethnobotanical Survey of Plants Used by Subsistence Farmers in Mitigating Cabbage and Spinach Diseases in OR Tambo Municipality, South Africa	Mwinga JL, Otang-Mbeng W, Kubheka BP, Aremu AO.	Plants (Basel). 2022 Nov 24;11(23):3215. doi: 10.3390/plants11233215.	Mwinga JL	Plants (Basel)	2022	2022-12-11	10.3390/plants11233215
/	915	Comparison of Phenolic Compounds, Carotenoids, Amino Acid Composition, In Vitro Antioxidant and Anti-Diabetic Activities in the Leaves of Seven Cowpea (Vigna unguiculata) Cultivars	Moloto MR, Phan ADT, Shai JL, Sultanbawa Y, Sivakumar D.	Foods. 2020 Sep 12;9(9):1285. doi: 10.3390/foods9091285.	Moloto MR	Foods	2020	2020-09-16	10.3390/foods9091285
/	916	Barriers and Facilitators to Cervical Screening among Migrant Women of African Origin: A Qualitative Study in Finland	Idehen EE, Pietilä AM, Kangasniemi M.	Int J Environ Res Public Health. 2020 Oct 14;17(20):7473. doi: 10.3390/ijerph17207473.	Idehen EE	Int J Environ Res Public Health	2020	2020-10-17	10.3390/ijerph17207473
/	917	Red, Gold and Green: Microbial Contribution of Rhodophyta and Other Algae to Green Turtle (Chelonia mydas) Gut Microbiome	Díaz-Abad L, Bacco-Mannina N, Miguel Madeira F, Serrao EA, Regalla A, Patrício AR, Frade PR.	Microorganisms. 2022 Oct 8;10(10):1988. doi: 10.3390/microorganisms10101988.	Díaz-Abad L	Microorganisms	2022	2022-10-27	10.3390/microorganisms10101988
/	918	Predictors of vitamin A rich food consumption among women living in households growing orange-fleshed sweetpotatoes in selected regions in Uganda	Nankumbi J, Grant FKE, Sibeko L, Mercado E, Kwikiriza N, Heck S, Cordeiro LS.	Front Public Health. 2023 Jan 9;10:880166. doi: 10.3389/fpubh.2022.880166. eCollection 2022.	Nankumbi J	Front Public Health	2023	2023-01-26	10.3389/fpubh.2022.880166
/	919	Determinants of underweight among children aged 0-23 months in Tanzania	Moshi CC, Sebastian PJ, Mushumbusi DG, Azizi KA, Meghji WP, Kitunda ME, Kasankala LM.	Food Sci Nutr. 2022 Jan 18;10(4):1167-1174. doi: 10.1002/fsn3.2748. eCollection 2022 Apr.	Moshi CC	Food Sci Nutr	2022	2022-04-18	10.1002/fsn3.2748
/	920	Barriers and facilitators to the implementation of nutrition interventions at primary health care units of Ethiopia: A consolidated framework for implementation research	Endris BS, Fenta E, Getnet Y, Spigt M, Dinant GJ, Gebreyesus SH.	Matern Child Nutr. 2023 Jan;19(1):e13433. doi: 10.1111/mcn.13433. Epub 2022 Oct 5.	Endris BS	Matern Child Nutr	2023	2022-10-05	10.1111/mcn.13433
/	921	The effect of incorporating herbal (Lippia javanica) infusion on the phenolic, physicochemical, and sensorial properties of fruit wine	Chawafambira A.	Food Sci Nutr. 2021 Jun 25;9(8):4539-4549. doi: 10.1002/fsn3.2432. eCollection 2021 Aug.	Chawafambira A	Food Sci Nutr	2021	2021-08-17	10.1002/fsn3.2432
/	922	Dietary factors associated with being overweight and obese among school-going adolescents in Region One, The Gambia	Tunkara-Bah H, Badjan HJ, Senghore T.	Heliyon. 2021 Mar 14;7(3):e06486. doi: 10.1016/j.heliyon.2021.e06486. eCollection 2021 Mar.	Tunkara-Bah H	Heliyon	2021	2021-03-25	10.1016/j.heliyon.2021.e06486
/	923	Adapting Agriculture to Climate Change: A Synopsis of Coordinated National Crop Wild Relative Seed Collecting Programs across Five Continents	Eastwood RJ, Tambam BB, Aboagye LM, Akparov ZI, Aladele SE, Allen R, Amri A, Anglin NL, Araya R, Arrieta-Espinoza G, Asgerov A, Awang K, Awas T, Barata AM, Boateng SK, Magos Brehm J, Breidy J, Breman E, Brenes Angulo A, Burle ML, Castañeda-Álvarez NP, Casimiro P, Chaves NF, Clemente AS, Cockel CP, Davey A, De la Rosa L, Debouck DG, Dempewolf H, Dokmak H, Ellis D, Faruk A, Freitas C, Galstyan S, G…	Plants (Basel). 2022 Jul 13;11(14):1840. doi: 10.3390/plants11141840.	Eastwood RJ	Plants (Basel)	2022	2022-07-27	10.3390/plants11141840
s	924	A way forward for the South African quail sector as a potential contributor to food and nutrition security following the aftermath of COVID-19: a review	Mnisi CM, Marareni M, Manyeula F, Madibana MJ.	Agric Food Secur. 2021;10(1):48. doi: 10.1186/s40066-021-00331-8. Epub 2021 Dec 9.	Mnisi CM	Agric Food Secur	2021	2021-12-14	10.1186/s40066-021-00331-8
/	925	Micronutrient intake of children in Ghana and Benin: Estimated contribution of diet and nutrition programs	Greffeuille V, Dass M, Fanou-Fogny N, Nyako J, Berger J, Wieringa FT.	Matern Child Nutr. 2023 Apr;19(2):e13453. doi: 10.1111/mcn.13453. Epub 2022 Nov 17.	Greffeuille V	Matern Child Nutr	2023	2022-11-17	10.1111/mcn.13453
/	926	The association between food groups and childhood anemia in Zambia, based on the analysis of Zambia Demographic and Health Survey 2018	Kobayashi E, Negi B, Nakazawa M.	J Public Health Afr. 2022 May 24;13(1):2199. doi: 10.4081/jphia.2022.2199. eCollection 2022 May 24.	Kobayashi E	J Public Health Afr	2022	2022-06-20	10.4081/jphia.2022.2199
/	927	Three Selected Edible Crops of the Genus Momordica as Potential Sources of Phytochemicals: Biochemical, Nutritional, and Medicinal Values	Muronga M, Quispe C, Tshikhudo PP, Msagati TAM, Mudau FN, Martorell M, Salehi B, Abdull Razis AF, Sunusi U, Kamal RM, Sharifi-Rad J.	Front Pharmacol. 2021 May 13;12:625546. doi: 10.3389/fphar.2021.625546. eCollection 2021.	Muronga M	Front Pharmacol	2021	2021-05-31	10.3389/fphar.2021.625546
/	928	Private sector engagement and contributions to immunisation service delivery and coverage in Sudan	Ahmed N, DeRoeck D, Sadr-Azodi N.	BMJ Glob Health. 2019 Apr 16;4(2):e001414. doi: 10.1136/bmjgh-2019-001414. eCollection 2019.	Ahmed N	BMJ Glob Health	2019	2019-05-30	10.1136/bmjgh-2019-001414
/	929	Call for emergency action to limit global temperature increases, restore biodiversity and protect health	Atwoli L, H Baqui A, Benfield T, Bosurgi R, Godlee F, Hancocks S, Horton R, Laybourn-Langton L, Monteiro CA, Norman I, Patrick K, Praities N, Rikkert MGMO, Rubin EJ, Sahni P, Smith R, Talley NJ, Turale S, Vázquez D.	BMJ Mil Health. 2021 Oct;167(5):297-299. doi: 10.1136/bmjmilitary-2021-001983. Epub 2021 Sep 5.	Atwoli L	BMJ Mil Health	2021	2021-09-06	10.1136/bmjmilitary-2021-001983
/	930	Impact of urban expansion to peri-urban smallholder farmers' poverty in Tigray, North Ethiopia	Weldearegay SK, Tefera MM, Feleke ST.	Heliyon. 2021 Jun 15;7(6):e07303. doi: 10.1016/j.heliyon.2021.e07303. eCollection 2021 Jun.	Weldearegay SK	Heliyon	2021	2021-07-01	10.1016/j.heliyon.2021.e07303
/	931	Call for emergency action to limit global temperature increases, restore biodiversity and protect health	Atwoli L, H Baqui A, Benfield T, Bosurgi R, Godlee F, Hancocks S, Horton R, Laybourn-Langton L, Monteiro CA, Norman I, Patrick K, Praities N, Rikkert MGO, Rubin EJ, Sahni P, Smith R, Talley NJ, Turale S, Vázquez D.	J Med Ethics. 2021 Sep 5;47(12):e1. doi: 10.1136/medethics-2021-107825. Online ahead of print.	Atwoli L	J Med Ethics	2021	2021-09-06	10.1136/medethics-2021-107825
cc	932	Impacts of heat stress on global cattle production during the 21st century: a modelling study	Thornton P, Nelson G, Mayberry D, Herrero M.	Lancet Planet Health. 2022 Mar;6(3):e192-e201. doi: 10.1016/S2542-5196(22)00002-X.	Thornton P	Lancet Planet Health	2022	2022-03-12	10.1016/S2542-5196(22)00002-X
/	933	Delivering nutrition interventions to women and children in conflict settings: a systematic review	Shah S, Padhani ZA, Als D, Munyuzangabo M, Gaffey MF, Ahmed W, Siddiqui FJ, Meteke S, Kamali M, Jain RP, Radhakrishnan A, Ataullahjan A, Das JK, Bhutta ZA.	BMJ Glob Health. 2021 Apr;6(4):e004897. doi: 10.1136/bmjgh-2020-004897.	Shah S	BMJ Glob Health	2021	2021-04-09	10.1136/bmjgh-2020-004897
/	934	A Systematic Review of Trans Fat Reduction Initiatives in the Eastern Mediterranean Region	Al-Jawaldeh A, Taktouk M, Chatila A, Naalbandian S, Abdollahi Z, Ajlan B, Al Hamad N, Alkhalaf MM, Almamary S, Alobaid R, Alyafei SA, Azizi MH, Baqadir NM, Barham R, Binsunaid FF, El Ammari L, El Ati J, Hoteit M, Massad H, Nejad MS, Nasreddine L.	Front Nutr. 2021 Nov 26;8:771492. doi: 10.3389/fnut.2021.771492. eCollection 2021.	Al-Jawaldeh A	Front Nutr	2021	2021-12-13	10.3389/fnut.2021.771492
/	935	Call for emergency action to limit global temperature increases, restore biodiversity and protect health	Atwoli L, H Baqui A, Benfield T, Bosurgi R, Godlee F, Hancocks S, Horton R, Laybourn-Langton L, Monteiro CA, Norman I, Patrick K, Praities N, Rikkert MGO, Rubin EJ, Sahni P, Smith R, Talley NJ, Turale S, Vázquez D.	Eur J Hosp Pharm. 2021 Sep 5:ejhpharm-2021-003026. doi: 10.1136/ejhpharm-2021-003026. Online ahead of print.	Atwoli L	Eur J Hosp Pharm	2021	2021-09-06	10.1136/ejhpharm-2021-003026
/	936	Call for emergency action to limit global temperature increases, restore biodiversity and protect health	Atwoli L, H Baqui A, Benfield T, Bosurgi R, Godlee F, Hancocks S, Horton R, Laybourn-Langton L, Monteiro CA, Norman I, Patrick K, Praities N, Rikkert MGO, Rubin EJ, Sahni P, Smith R, Talley NJ, Turale S, Vázquez D.	BMJ Support Palliat Care. 2021 Sep 5:bmjspcare-2021-003334. doi: 10.1136/bmjspcare-2021-003334. Online ahead of print.	Atwoli L	BMJ Support Palliat Care	2021	2021-09-06	10.1136/bmjspcare-2021-003334
/	937	Edible Crickets (Orthoptera) Around the World: Distribution, Nutritional Value, and Other Benefits-A Review	Magara HJO, Niassy S, Ayieko MA, Mukundamago M, Egonyu JP, Tanga CM, Kimathi EK, Ongere JO, Fiaboe KKM, Hugel S, Orinda MA, Roos N, Ekesi S.	Front Nutr. 2021 Jan 12;7:537915. doi: 10.3389/fnut.2020.537915. eCollection 2020.	Magara HJO	Front Nutr	2021	2021-01-29	10.3389/fnut.2020.537915
/	938	Nutrition Screening, Reported Dietary Intake, Hospital Foods, and Malnutrition in Critical Care Patients in Malawi	Barcus GC, Papathakis PC, Schaffner A, Chimera B.	Nutrients. 2021 Apr 1;13(4):1170. doi: 10.3390/nu13041170.	Barcus GC	Nutrients	2021	2021-04-30	10.3390/nu13041170
/	939	Perioperative provider safety in the pandemic: Development, implementation and evaluation of an adjunct COVID-19 Surgical Patient Checklist	Starr NE, Moore JN, Shreckengost CSH, Fernandez K, Ambulkar RP, Capo-Chichi N, Varallo JE, Ademuyiwa AO, Krouch S, Rana PS, Ingabire JA, Weiser TG, Mammo TN, Evans FM.	Anaesth Intensive Care. 2022 Nov;50(6):457-467. doi: 10.1177/0310057X221092455. Epub 2022 Jun 29.	Starr NE	Anaesth Intensive Care	2022	2022-06-29	10.1177/0310057X221092455
/	940	Micronutrient Deficiencies, Nutritional Status and the Determinants of Anemia in Children 0-59 Months of Age and Non-Pregnant Women of Reproductive Age in The Gambia	Petry N, Jallow B, Sawo Y, Darboe MK, Barrow S, Sarr A, Ceesay PO, Fofana MN, Prentice AM, Wegmüller R, Rohner F, Phall MC, Wirth JP.	Nutrients. 2019 Sep 23;11(10):2275. doi: 10.3390/nu11102275.	Petry N	Nutrients	2019	2019-09-25	10.3390/nu11102275
/	941	Locally-Procured Fish Is Essential in School Feeding Programmes in Sub-Saharan Africa	Ahern MB, Thilsted SH, Kjellevold M, Overå R, Toppe J, Doura M, Kalaluka E, Wismen B, Vargas M, Franz N.	Foods. 2021 Sep 2;10(9):2080. doi: 10.3390/foods10092080.	Ahern MB	Foods	2021	2021-09-28	10.3390/foods10092080
/	942	Detecting Dye-Contaminated Vegetables Using Low-Field NMR Relaxometry	Shomaji S, Masna NVR, Ariando D, Deb Paul S, Horace-Herron K, Forte D, Mandal S, Bhunia S.	Foods. 2021 Sep 21;10(9):2232. doi: 10.3390/foods10092232.	Shomaji S	Foods	2021	2021-09-28	10.3390/foods10092232
/	943	Call for emergency action to limit global temperature increases, restore biodiversity and protect health	Atwoli L, H Baqui A, Benfield T, Bosurgi R, Godlee F, Hancocks S, Horton R, Laybourn-Langton L, Monteiro CA, Norman I, Patrick K, Praities N, Rikkert MGO, Rubin EJ, Sahni P, Smith R, Talley NJ, Turale S, Vázquez D.	Sex Transm Infect. 2022 Feb;98(1):1-3. doi: 10.1136/sextrans-2021-055267. Epub 2021 Sep 5.	Atwoli L	Sex Transm Infect	2022	2021-09-06	10.1136/sextrans-2021-055267
/	944	Social distancing policies in 22 African countries during the COVID-19 pandemic: a desk review	Verani A, Clodfelter C, Menon AN, Chevinsky J, Victory K, Hakim A.	Pan Afr Med J. 2020 Dec 14;37(Suppl 1):46. doi: 10.11604/pamj.supp.2020.37.46.27026. eCollection 2020.	Verani A	Pan Afr Med J	2020	2021-02-08	10.11604/pamj.supp.2020.37.46.27026
/	945	Enhancing healthy ecosystems in northern Ghana through eco-friendly farm-based practices: insights from irrigation scheme-types	Agula C, Mabe FN, Akudugu MA, Dittoh S, Ayambila SN, Bawah A.	BMC Ecol. 2019 Sep 12;19(1):38. doi: 10.1186/s12898-019-0254-8.	Agula C	BMC Ecol	2019	2019-09-13	10.1186/s12898-019-0254-8
/	946	Analysis of the Nutritional Composition and Drought Tolerance Traits of Sweet Potato: Selection Criteria for Breeding Lines	Laurie SM, Bairu MW, Laurie RN.	Plants (Basel). 2022 Jul 8;11(14):1804. doi: 10.3390/plants11141804.	Laurie SM	Plants (Basel)	2022	2022-07-27	10.3390/plants11141804
/	947	The adoption impact of wheat-chickpea double cropping on yield and farm income of smallholder farmers in Central Highlands of Ethiopia: the case of Becho district	Haileyesus D, Mekuriaw A.	Heliyon. 2021 Jun 2;7(6):e07203. doi: 10.1016/j.heliyon.2021.e07203. eCollection 2021 Jun.	Haileyesus D	Heliyon	2021	2021-06-28	10.1016/j.heliyon.2021.e07203
/	948	Bioactive components in Bambara groundnut (Vigna subterraenea (L.) Verdc) as a potential source of nutraceutical ingredients	Okafor JNC, Jideani VA, Meyer M, Le Roes-Hill M.	Heliyon. 2022 Feb 26;8(3):e09024. doi: 10.1016/j.heliyon.2022.e09024. eCollection 2022 Mar.	Okafor JNC	Heliyon	2022	2022-03-14	10.1016/j.heliyon.2022.e09024
/	949	Slaughter Conditions and Slaughtering of Pregnant Cows in Southeast Nigeria: Implications to Meat Quality, Food Safety and Security	Njoga UJ, Njoga EO, Nwobi OC, Abonyi FO, Edeh HO, Ajibo FE, Azor N, Bello A, Upadhyay AK, Okpala COR, Korzeniowska M, Guiné RPF.	Foods. 2021 Jun 5;10(6):1298. doi: 10.3390/foods10061298.	Njoga UJ	Foods	2021	2021-07-02	10.3390/foods10061298
/	950	Unravelling the reservoirs for colonisation of infants with Campylobacter spp. in rural Ethiopia: protocol for a longitudinal study during a global pandemic and political tensions	Havelaar AH, Brhane M, Ahmed IA, Kedir J, Chen D, Deblais L, French N, Gebreyes WA, Hassen JY, Li X, Manary MJ, Mekuria Z, Ibrahim AM, Mummed B, Ojeda A, Rajashekara G, Roba KT, Saleem C, Singh N, Usmane IA, Yang Y, Yimer G, McKune S.	BMJ Open. 2022 Oct 5;12(10):e061311. doi: 10.1136/bmjopen-2022-061311.	Havelaar AH	BMJ Open	2022	2022-10-05	10.1136/bmjopen-2022-061311
/	951	Rethinking Food Production: Nexus of Mobile Phones and Production Cost Minimization	Mwalupaso GE, Tian X, Geng X.	Int J Environ Res Public Health. 2020 Apr 3;17(7):2457. doi: 10.3390/ijerph17072457.	Mwalupaso GE	Int J Environ Res Public Health	2020	2020-04-09	10.3390/ijerph17072457
/	952	Last Mile Access to Enriched Children's Complementary Food: Mitigating Malnutrition in Kenya	Pamela M, Joseph K, Patrick R, Florence M.	Front Public Health. 2021 Feb 25;9:604864. doi: 10.3389/fpubh.2021.604864. eCollection 2021.	Pamela M	Front Public Health	2021	2021-03-15	10.3389/fpubh.2021.604864
/	953	Adequate funding of comprehensive community-based programs for key populations needed now more than ever to reach and sustain HIV targets	DiCarlo MC, Dallabetta GA, Akolo C, Bautista-Arredondo S, Digolo HV, Fonner VA, Kumwenda GJ, Mbulaje P, Mwangi PW, Persuad NE, Sikwese S, Wheeler TA, Wolf RC, Mahler HR.	J Int AIDS Soc. 2022 Jul;25(7):e25967. doi: 10.1002/jia2.25967.	DiCarlo MC	J Int AIDS Soc	2022	2022-07-26	10.1002/jia2.25967
/	954	Intensification of common bean and maize production through rotations to improve food security for smallholder farmers	Nassary EK, Baijukya F, Ndakidemi PA.	J Agric Food Res. 2020 Dec;2:100040. doi: 10.1016/j.jafr.2020.100040.	Nassary EK	J Agric Food Res	2020	2021-01-18	10.1016/j.jafr.2020.100040
/	955	Milk production and lactation length in Ankole cattle and Ankole crossbreds in Rwanda	Manzi M, Rydhmer L, Ntawubizi M, D'Andre Hirwa C, Karege C, Strandberg E.	Trop Anim Health Prod. 2020 Nov;52(6):2937-2943. doi: 10.1007/s11250-020-02311-9. Epub 2020 Jun 8.	Manzi M	Trop Anim Health Prod	2020	2020-06-10	10.1007/s11250-020-02311-9
/	956	Reproductive performance of Ankole cattle and its crossbreds in Rwanda	Manzi M, Rydhmer L, Ntawubizi M, Karege C, Strandberg E.	Trop Anim Health Prod. 2019 Jan;51(1):49-54. doi: 10.1007/s11250-018-1658-8. Epub 2018 Jul 10.	Manzi M	Trop Anim Health Prod	2019	2018-07-11	10.1007/s11250-018-1658-8
/	957	Comorbidities and the COVID-19 pandemic dynamics in Africa	Anjorin AA, Abioye AI, Asowata OE, Soipe A, Kazeem MI, Adesanya IO, Raji MA, Adesanya M, Oke FA, Lawal FJ, Kasali BA, Omotayo MO.	Trop Med Int Health. 2021 Jan;26(1):2-13. doi: 10.1111/tmi.13504. Epub 2020 Oct 23.	Anjorin AA	Trop Med Int Health	2021	2020-10-04	10.1111/tmi.13504
/	958	Growth performance, survivability and profitability of improved smallholder chicken genetics in Nigeria: A COVID-19 intervention study	Bamidele O, Akinsola OM, Yakubu A, Hassan WA, Ogundu UE, Amole TA.	Front Genet. 2023 Jan 4;13:1033654. doi: 10.3389/fgene.2022.1033654. eCollection 2022.	Bamidele O	Front Genet	2023	2023-01-23	10.3389/fgene.2022.1033654
/	959	Morocco's National Response to the COVID-19 Pandemic: Public Health Challenges and Lessons Learned	Barkia A, Laamrani H, Belalia A, Benmamoun A, Khader Y.	JMIR Public Health Surveill. 2021 Sep 17;7(9):e31930. doi: 10.2196/31930.	Barkia A	JMIR Public Health Surveill	2021	2021-08-13	10.2196/31930
/	960	"A child with sickle cell disease can't live with just anyone." A mixed methods study of socio-behavioral influences and severity of sickle cell disease in northern Nigeria	Iliyasu Z, Borodo AM, Jibir BW, Nass NS, Aliyu MH.	Health Sci Rep. 2020 Dec 23;4(1):e222. doi: 10.1002/hsr2.222. eCollection 2021 Mar.	Iliyasu Z	Health Sci Rep	2020	2020-12-30	10.1002/hsr2.222
/	961	Residues from black soldier fly (Hermetia illucens) larvae rearing influence the plant-associated soil microbiome in the short term	Fuhrmann A, Wilde B, Conz RF, Kantengwa S, Konlambigue M, Masengesho B, Kintche K, Kassa K, Musazura W, Späth L, Gold M, Mathys A, Six J, Hartmann M.	Front Microbiol. 2022 Sep 26;13:994091. doi: 10.3389/fmicb.2022.994091. eCollection 2022.	Fuhrmann A	Front Microbiol	2022	2022-10-13	10.3389/fmicb.2022.994091
/	962	Social-ecological change in the Omo-Turkana basin: A synthesis of current developments	Hodbod J, Stevenson EGJ, Akall G, Akuja T, Angelei I, Bedasso EA, Buffavand L, Derbyshire S, Eulenberger I, Gownaris N, Kamski B, Kurewa A, Lokuruka M, Mulugeta MF, Okenwa D, Rodgers C, Tebbs E.	Ambio. 2019 Oct;48(10):1099-1115. doi: 10.1007/s13280-018-1139-3. Epub 2019 Jan 8.	Hodbod J	Ambio	2019	2019-01-10	10.1007/s13280-018-1139-3
/	963	Prioritizing the Scale-Up of Evidence-Based Nutrition and Health Interventions to Accelerate Stunting Reduction in Ethiopia	Baye K.	Nutrients. 2019 Dec 16;11(12):3065. doi: 10.3390/nu11123065.	Baye K	Nutrients	2019	2020-01-01	10.3390/nu11123065
/	964	Urban Youth Perspectives on Food Insecurity during the COVID-19 Pandemic: Evidence from the COACHES Study	St Pierre C, Guan W, Merrill J, Sacheck JM.	Nutrients. 2022 Jan 20;14(3):455. doi: 10.3390/nu14030455.	St Pierre C	Nutrients	2022	2022-03-12	10.3390/nu14030455
/	965	Leishmaniasis Beyond East Africa	Jones CM, Welburn SC.	Front Vet Sci. 2021 Feb 26;8:618766. doi: 10.3389/fvets.2021.618766. eCollection 2021.	Jones CM	Front Vet Sci	2021	2021-03-18	10.3389/fvets.2021.618766
/	966	Sorghum mitigates climate variability and change on crop yield and quality	Chadalavada K, Kumari BDR, Kumar TS.	Planta. 2021 Apr 29;253(5):113. doi: 10.1007/s00425-021-03631-2.	Chadalavada K	Planta	2021	2021-04-30	10.1007/s00425-021-03631-2
/	967	Pea Breeding for Resistance to Rhizospheric Pathogens	Wohor OZ, Rispail N, Ojiewo CO, Rubiales D.	Plants (Basel). 2022 Oct 10;11(19):2664. doi: 10.3390/plants11192664.	Wohor OZ	Plants (Basel)	2022	2022-10-14	10.3390/plants11192664
/	968	Pathways to food insecurity: Migration, hukou and COVID-19 in Nanjing, China	Xu F, Crush J, Zhong T.	Popul Space Place. 2023 Jan;29(1):e2640. doi: 10.1002/psp.2640. Epub 2022 Dec 30.	Xu F	Popul Space Place	2023	2023-02-01	10.1002/psp.2640
/	969	Does Moringa stenopetala based diet consumption decrease burden of under nutrition in under-five children, Southern Ethiopia?	Agedew E, Misker D, Gelibo T, Tadelle A, Eyasu Makonnen, Worku S, Bekele A, Mekonnen Y, Belay A, Challa F, Awoke T, Gemeda N, Kerebih H, Shiberu S, Debella A.	Heliyon. 2022 Aug 17;8(8):e10285. doi: 10.1016/j.heliyon.2022.e10285. eCollection 2022 Aug.	Agedew E	Heliyon	2022	2022-09-01	10.1016/j.heliyon.2022.e10285
/	970	COVID-19 Vaccine Acceptance among Social Media Users: A Content Analysis, Multi-Continent Study	Shaaban R, Ghazy RM, Elsherif F, Ali N, Yakoub Y, Aly MO, ElMakhzangy R, Abdou MS, McKinna B, Elzorkany AM, Abdullah F, Alnagar A, ElTaweel N, Alharthi M, Mohsin A, Ordóñez-Cruickshank A, Toniolo B, Grafolin T, Aye TT, Goh YZ, Deghidy EA, Bahri S, Sappayabanphot J, Elhadi YAM, Mohammed S, El-Deen AN, Ismail I, ElHafeez SA, Elbarazi I, Saddik B, El-Khatib Z, Mohsin H, Kamal A.	Int J Environ Res Public Health. 2022 May 8;19(9):5737. doi: 10.3390/ijerph19095737.	Shaaban R	Int J Environ Res Public Health	2022	2022-05-14	10.3390/ijerph19095737
/	971	Is Responsive Feeding Difficult? A Case Study in Teso South Sub-County, Kenya	Kretz EC, Itaru A, Glas MG, Waswa LM, Jordan I.	Nutrients. 2022 Nov 4;14(21):4677. doi: 10.3390/nu14214677.	Kretz EC	Nutrients	2022	2022-11-11	10.3390/nu14214677
/	972	Mineral Nutrition of Samburu Adolescents: A Comparative Study of Pastoralist Communities in Kenya	Iannotti L, Lesorogol C, Hilton C, Olungah CO, Zava T, Needham B, Cui Y, Brindle E, Straight B.	Am J Biol Anthropol. 2022 Feb;177(2):343-356. doi: 10.1002/ajpa.24438. Epub 2021 Nov 8.	Iannotti L	Am J Biol Anthropol	2022	2022-12-19	10.1002/ajpa.24438
/	973	Call for emergency action to limit global temperature increases, restore biodiversity and protect health	Atwoli L, H Baqui A, Benfield T, Bosurgi R, Godlee F, Hancocks S, Horton R, Laybourn-Langton L, Monteiro CA, Norman I, Patrick K, Praities N, Rikkert MGMO, Rubin EJ, Sahni P, Smith R, Talley NJ, Turale S, Vázquez D.	Postgrad Med J. 2021 Oct 1;97(1152):613-615. doi: 10.1136/postgradmedj-2021-141037.	Atwoli L	Postgrad Med J	2021	2023-04-17	10.1136/postgradmedj-2021-141037
/	974	Drought Analysis Using Standardized Evapotranspiration and Aridity Index at Bilate Watershed: Sub-Basins of Ethiopian Rift Valley	Haile BT, Bekitie KT, Zeleke TT, Ayal DY, Feyisa GL, Anose FA.	ScientificWorldJournal. 2022 Feb 14;2022:1181198. doi: 10.1155/2022/1181198. eCollection 2022.	Haile BT	ScientificWorldJournal	2022	2022-02-24	10.1155/2022/1181198
/	975	Social, economic, and health effects of the COVID-19 pandemic on adolescents retained in or recently disengaged from HIV care in Kenya	Enane LA, Apondi E, Aluoch J, Bakoyannis G, Lewis Kulzer J, Kwena Z, Kantor R, Chory A, Gardner A, Scanlon M, Goodrich S, Wools-Kaloustian K, Elul B, Vreeman RC.	PLoS One. 2021 Sep 10;16(9):e0257210. doi: 10.1371/journal.pone.0257210. eCollection 2021.	Enane LA	PLoS One	2021	2021-09-10	10.1371/journal.pone.0257210
/	976	Augmenting Leucaena leucocephala biomass with mineral fertiliser on rainwater use efficiency, agronomic efficiency and yields on sorghum (Sorghum bicolor [(L.) Moench]) under rainwater harvesting techniques in semi-arid region of Zimbabwe	Kugedera AT, Nyamadzawo G, Mandumbu R.	Heliyon. 2022 Jun 28;8(7):e09826. doi: 10.1016/j.heliyon.2022.e09826. eCollection 2022 Jul.	Kugedera AT	Heliyon	2022	2022-07-11	10.1016/j.heliyon.2022.e09826
/	977	Seasonal Variations in Dietary Diversity and Nutrient Intakes of Women and Their Children (6-23 Months) in Western Kenya	Waswa LM, Jordan I, Krawinkel MB, Keding GB.	Front Nutr. 2021 Mar 8;8:636872. doi: 10.3389/fnut.2021.636872. eCollection 2021.	Waswa LM	Front Nutr	2021	2021-03-25	10.3389/fnut.2021.636872
/	978	Food security and COVID-19 in Afghanistan: a two-sided battlefront	Ahmadi A, Gandour G, Ghaffari H, Sati H, Mrad AA, Semaan S, Elhadi YAM, Mousavi SH, Arif S, Madadi S, Lucero-Prisno DE 3rd.	Trop Med Health. 2021 Sep 26;49(1):77. doi: 10.1186/s41182-021-00370-8.	Ahmadi A	Trop Med Health	2021	2021-09-26	10.1186/s41182-021-00370-8
/	979	Genomic resources in plant breeding for sustainable agriculture	Thudi M, Palakurthi R, Schnable JC, Chitikineni A, Dreisigacker S, Mace E, Srivastava RK, Satyavathi CT, Odeny D, Tiwari VK, Lam HM, Hong YB, Singh VK, Li G, Xu Y, Chen X, Kaila S, Nguyen H, Sivasankar S, Jackson SA, Close TJ, Shubo W, Varshney RK.	J Plant Physiol. 2021 Feb;257:153351. doi: 10.1016/j.jplph.2020.153351. Epub 2020 Dec 17.	Thudi M	J Plant Physiol	2021	2021-01-07	10.1016/j.jplph.2020.153351
/	980	Risk of Global External Cereals Supply under the Background of the COVID-19 Pandemic: Based on the Perspective of Trade Network	Zhang C, Yang Y, Feng Z, Xiao C, Lang T, Du W, Liu Y.	Foods. 2021 May 23;10(6):1168. doi: 10.3390/foods10061168.	Zhang C	Foods	2021	2021-06-02	10.3390/foods10061168
/	981	Microbiome of Soybean (Glycine max L.) Rhizosphere from Free State, South Africa	Babalola OO, Ajiboye TT, Ayangbenro AS.	Microbiol Resour Announc. 2022 Nov 17;11(11):e0028822. doi: 10.1128/mra.00288-22. Epub 2022 Oct 26.	Babalola OO	Microbiol Resour Announc	2022	2022-10-26	10.1128/mra.00288-22
s	982	Evidence-based investment selection: Prioritizing agricultural development investments under climatic and socio-political risk using Bayesian networks	Yet B, Lamanna C, Shepherd KD, Rosenstock TS.	PLoS One. 2020 Jun 5;15(6):e0234213. doi: 10.1371/journal.pone.0234213. eCollection 2020.	Yet B	PLoS One	2020	2020-06-06	10.1371/journal.pone.0234213
/	983	Adjunct n-3 Long-Chain Polyunsaturated Fatty Acid Treatment in Tuberculosis Reduces Inflammation and Improves Anemia of Infection More in C3HeB/FeJ Mice With Low n-3 Fatty Acid Status Than Sufficient n-3 Fatty Acid Status	Hayford FEA, Dolman RC, Ozturk M, Nienaber A, Ricci C, Loots DT, Brombacher F, Blaauw R, Smuts CM, Parihar SP, Malan L.	Front Nutr. 2021 Aug 24;8:695452. doi: 10.3389/fnut.2021.695452. eCollection 2021.	Hayford FEA	Front Nutr	2021	2021-09-10	10.3389/fnut.2021.695452
/	984	Covid-19 pandemic: chronicle of responses and experiences of the infection prevention and control committee at a tertiary hospital in southwest Nigeria	Akinbodewa AA, Odimayo MS, Ogundele OA, Ogunleye TO, Johnson OO, Lamidi OA, Akinmurele M, Oyebade OM.	Afr Health Sci. 2021 Sep;21(3):1093-1099. doi: 10.4314/ahs.v21i3.17.	Akinbodewa AA	Afr Health Sci	2021	2022-02-28	10.4314/ahs.v21i3.17
/	985	Overview of Poultry Management as a Key Factor for Solving Food and Nutritional Security with a Special Focus on Chicken Breeding in East African Countries	Pius LO, Strausz P, Kusza S.	Biology (Basel). 2021 Aug 20;10(8):810. doi: 10.3390/biology10080810.	Pius LO	Biology (Basel)	2021	2021-08-27	10.3390/biology10080810
/	986	Effect of agricultural diversification on dietary diversity in rural households with children under 5 years of age in Zambia	Nkonde C, Audain K, Kiwanuka-Lubinda RN, Marinda P.	Food Sci Nutr. 2021 Sep 17;9(11):6274-6285. doi: 10.1002/fsn3.2587. eCollection 2021 Nov.	Nkonde C	Food Sci Nutr	2021	2021-11-11	10.1002/fsn3.2587
/	987	Potential of ethno-veterinary medicine in animal health care practices in the South Pacific Island countries: a review	Bakare AG, Shah S, Bautista-Jimenez V, Bhat JA, Dayal SR, Madzimure J.	Trop Anim Health Prod. 2020 Sep;52(5):2193-2203. doi: 10.1007/s11250-019-02192-7. Epub 2020 Jan 4.	Bakare AG	Trop Anim Health Prod	2020	2020-01-05	10.1007/s11250-019-02192-7
/	988	Genomic Sequencing of Bacillus cereus Sensu Lato Strains Isolated from Meat and Poultry Products in South Africa Enables Inter- and Intranational Surveillance and Source Tracking	Carroll LM, Pierneef R, Mathole A, Atanda A, Matle I.	Microbiol Spectr. 2022 Jun 29;10(3):e0070022. doi: 10.1128/spectrum.00700-22. Epub 2022 Apr 27.	Carroll LM	Microbiol Spectr	2022	2022-04-27	10.1128/spectrum.00700-22
/	989	Call for Emergency Action to Limit Global Temperature Increases, Restore Biodiversity, and Protect Health Wealthy Nations Must Do Much More, Much Faster	Atwoli L, Baqui AH, Benfield T, Bosurgi R, Godlee F, Hancocks S, Horton R, Laybourn-Langton L, Monteiro CA, Norman I, Patrick K, Praities N, Olde Rikkert MG, Rubin EJ, Sahni P, Smith R, Talley NJ, Turale S, Vázquez D.	Int J Health Policy Manag. 2021 Oct 1;10(10):602-604. doi: 10.34172/ijhpm.2021.108.	Atwoli L	Int J Health Policy Manag	2021	2021-09-15	10.34172/ijhpm.2021.108
/	990	Biopriming with Seaweed Extract and Microbial-Based Commercial Biostimulants Influences Seed Germination of Five Abelmoschus esculentus Genotypes	Makhaye G, Aremu AO, Gerrano AS, Tesfay S, Du Plooy CP, Amoo SO.	Plants (Basel). 2021 Jun 29;10(7):1327. doi: 10.3390/plants10071327.	Makhaye G	Plants (Basel)	2021	2021-07-02	10.3390/plants10071327
/	991	The Nairobi Pork Value Chain: Mapping and Assessment of Governance, Challenges, and Food Safety Issues	Murungi MK, Muloi DM, Muinde P, Githigia SM, Akoko J, Fèvre EM, Rushton J, Alarcon P.	Front Vet Sci. 2021 Feb 10;8:581376. doi: 10.3389/fvets.2021.581376. eCollection 2021.	Murungi MK	Front Vet Sci	2021	2021-03-01	10.3389/fvets.2021.581376
/	992	Call for emergency action to limit global temperature increases, restore biodiversity and protect health	Atwoli L, H Baqui A, Benfield T, Bosurgi R, Godlee F, Hancocks S, Horton R, Laybourn-Langton L, Monteiro CA, Norman I, Patrick K, Praities N, Rikkert MGO, Rubin EJ, Sahni P, Smith R, Talley NJ, Turale S, Vázquez D.	Occup Environ Med. 2021 Nov;78(11):777-779. doi: 10.1136/oemed-2021-107960. Epub 2021 Sep 5.	Atwoli L	Occup Environ Med	2021	2021-09-06	10.1136/oemed-2021-107960
/	993	Call for emergency action to limit global temperature increases, restore biodiversity and protect health	Atwoli L, H Baqui A, Benfield T, Bosurgi R, Godlee F, Hancocks S, Horton R, Laybourn-Langton L, Monteiro CA, Norman I, Patrick K, Praities N, Rikkert MGO, Rubin EJ, Sahni P, Smith R, Talley NJ, Turale S, Vázquez D.	BMJ Qual Saf. 2022 Apr;31(4):251-254. doi: 10.1136/bmjqs-2021-014140. Epub 2021 Sep 5.	Atwoli L	BMJ Qual Saf	2022	2021-09-06	10.1136/bmjqs-2021-014140
/	994	Call for emergency action to limit global temperature increases, restore biodiversity and protect health	Atwoli L, H Baqui A, Benfield T, Bosurgi R, Godlee F, Hancocks S, Horton R, Laybourn-Langton L, Monteiro CA, Norman I, Patrick K, Praities N, Rikkert MGO, Rubin EJ, Sahni P, Smith R, Talley NJ, Turale S, Vázquez D.	BMJ Sex Reprod Health. 2022 Jan;48(e1):e1-e4. doi: 10.1136/bmjsrh-2021-201314. Epub 2021 Sep 5.	Atwoli L	BMJ Sex Reprod Health	2022	2021-09-06	10.1136/bmjsrh-2021-201314
/	995	Call for emergency action to limit global temperature increases, restore biodiversity and protect health	Atwoli L, H Baqui A, Benfield T, Bosurgi R, Godlee F, Hancocks S, Horton R, Laybourn-Langton L, Monteiro CA, Norman I, Patrick K, Praities N, Rikkert MGO, Rubin EJ, Sahni P, Smith R, Talley NJ, Turale S, Vázquez D.	Stroke Vasc Neurol. 2021 Sep;6(3):321-323. doi: 10.1136/svn-2021-001288. Epub 2021 Sep 5.	Atwoli L	Stroke Vasc Neurol	2021	2021-09-06	10.1136/svn-2021-001288
/	996	Call for emergency action to limit global temperature increases, restore biodiversity and protect health	Atwoli L, H Baqui A, Benfield T, Bosurgi R, Godlee F, Hancocks S, Horton R, Laybourn-Langton L, Monteiro CA, Norman I, Patrick K, Praities N, Rikkert MGO, Rubin EJ, Sahni P, Smith R, Talley NJ, Turale S, Vázquez D.	Evid Based Nurs. 2021 Oct;24(4):109-111. doi: 10.1136/ebnurs-2021-103476. Epub 2021 Sep 5.	Atwoli L	Evid Based Nurs	2021	2021-09-06	10.1136/ebnurs-2021-103476
/	997	Call for emergency action to limit global temperature increases, restore biodiversity and protect health	Atwoli L, H Baqui A, Benfield T, Bosurgi R, Godlee F, Hancocks S, Horton R, Laybourn-Langton L, Monteiro CA, Norman I, Patrick K, Praities N, Rikkert MGO, Rubin EJ, Sahni P, Smith R, Talley NJ, Turale S, Vázquez D.	Br J Ophthalmol. 2021 Dec;105(12):e2. doi: 10.1136/bjophthalmol-2021-320290. Epub 2021 Sep 5.	Atwoli L	Br J Ophthalmol	2021	2021-09-06	10.1136/bjophthalmol-2021-320290
/	998	Call for emergency action to limit global temperature increases, restore biodiversity and protect health	Atwoli L, H Baqui A, Benfield T, Bosurgi R, Godlee F, Hancocks S, Horton R, Laybourn-Langton L, Monteiro CA, Norman I, Patrick K, Praities N, Rikkert MGO, Rubin EJ, Sahni P, Smith R, Talley NJ, Turale S, Vázquez D.	Int J Gynecol Cancer. 2021 Sep;31(9):1209-1211. doi: 10.1136/ijgc-2021-003033. Epub 2021 Sep 5.	Atwoli L	Int J Gynecol Cancer	2021	2021-09-06	10.1136/ijgc-2021-003033
/	999	Call for emergency action to limit global temperature increases, restore biodiversity and protect health	Atwoli L, H Baqui A, Benfield T, Bosurgi R, Godlee F, Hancocks S, Horton R, Laybourn-Langton L, Monteiro CA, Norman I, Patrick K, Praities N, Rikkert MGO, Rubin EJ, Sahni P, Smith R, Talley NJ, Turale S, Vázquez D.	BMJ Glob Health. 2021 Sep;6(9):e007228. doi: 10.1136/bmjgh-2021-007228.	Atwoli L	BMJ Glob Health	2021	2021-09-06	10.1136/bmjgh-2021-007228
/	1000	Call for emergency action to limit global temperature increases, restore biodiversity and protect health	Atwoli L, H Baqui A, Benfield T, Bosurgi R, Godlee F, Hancocks S, Horton R, Laybourn-Langton L, Monteiro CA, Norman I, Patrick K, Praities N, Rikkert MGO, Rubin EJ, Sahni P, Smith R, Talley NJ, Turale S, Vázquez D.	Fam Med Community Health. 2021 Sep;9(3):e001369. doi: 10.1136/fmch-2021-001369.	Atwoli L	Fam Med Community Health	2021	2021-09-06	10.1136/fmch-2021-001369
/	1001	Call for emergency action to limit global temperature increases, restore biodiversity and protect health	Atwoli L, H Baqui A, Benfield T, Bosurgi R, Godlee F, Hancocks S, Horton R, Laybourn-Langton L, Monteiro CA, Norman I, Patrick K, Praities N, Rikkert MGO, Rubin EJ, Sahni P, Smith R, Talley NJ, Turale S, Vázquez D.	BMJ Evid Based Med. 2021 Oct;26(5):209-211. doi: 10.1136/bmjebm-2021-111808. Epub 2021 Sep 5.	Atwoli L	BMJ Evid Based Med	2021	2021-09-06	10.1136/bmjebm-2021-111808
/	1002	Call for emergency action to limit global temperature increases, restore biodiversity and protect health	Atwoli L, H Baqui A, Benfield T, Bosurgi R, Godlee F, Hancocks S, Horton R, Laybourn-Langton L, Monteiro CA, Norman I, Patrick K, Praities N, Rikkert MGO, Rubin EJ, Sahni P, Smith R, Talley NJ, Turale S, Vázquez D.	BMJ Open Qual. 2021 Sep;10(3):e001649. doi: 10.1136/bmjoq-2021-001649.	Atwoli L	BMJ Open Qual	2021	2021-09-06	10.1136/bmjoq-2021-001649
/	1003	Call for emergency action to limit global temperature increases, restore biodiversity and protect health	Atwoli L, H Baqui A, Benfield T, Bosurgi R, Godlee F, Hancocks S, Horton R, Laybourn-Langton L, Monteiro CA, Norman I, Patrick K, Praities N, Rikkert MGO, Rubin EJ, Sahni P, Smith R, Talley NJ, Turale S, Vázquez D.	Thorax. 2022 Apr;77(4):324-326. doi: 10.1136/thoraxjnl-2021-218113. Epub 2021 Sep 5.	Atwoli L	Thorax	2022	2021-09-06	10.1136/thoraxjnl-2021-218113
/	1004	Call for emergency action to limit global temperature increases, restore biodiversity and protect health	Atwoli L, H Baqui A, Benfield T, Bosurgi R, Godlee F, Hancocks S, Horton R, Laybourn-Langton L, Monteiro CA, Norman I, Patrick K, Praities N, Rikkert MGO, Rubin EJ, Sahni P, Smith R, Talley NJ, Turale S, Vázquez D.	J Investig Med. 2021 Oct;69(7):1265-1267. doi: 10.1136/jim-2021-002127. Epub 2021 Sep 5.	Atwoli L	J Investig Med	2021	2021-09-06	10.1136/jim-2021-002127
/	1005	Call for emergency action to limit global temperature increases, restore biodiversity and protect health	Atwoli L, H Baqui A, Benfield T, Bosurgi R, Godlee F, Hancocks S, Horton R, Laybourn-Langton L, Monteiro CA, Norman I, Patrick K, Praities N, Rikkert MGO, Rubin EJ, Sahni P, Smith R, Talley NJ, Turale S, Vázquez D.	Evid Based Ment Health. 2021 Nov;24(4):e4. doi: 10.1136/ebmental-2021-300328. Epub 2021 Sep 5.	Atwoli L	Evid Based Ment Health	2021	2021-09-06	10.1136/ebmental-2021-300328
/	1006	Call for emergency action to limit global temperature increases, restore biodiversity and protect health	Atwoli L, H Baqui A, Benfield T, Bosurgi R, Godlee F, Hancocks S, Horton R, Laybourn-Langton L, Monteiro CA, Norman I, Patrick K, Praities N, Rikkert MGO, Rubin EJ, Sahni P, Smith R, Talley NJ, Turale S, Vázquez D.	BMJ Open. 2021 Sep 5;11(9):e056565. doi: 10.1136/bmjopen-2021-056565.	Atwoli L	BMJ Open	2021	2021-09-06	10.1136/bmjopen-2021-056565
/	1007	Call for emergency action to limit global temperature increases, restore biodiversity and protect health	Atwoli L, H Baqui A, Benfield T, Bosurgi R, Godlee F, Hancocks S, Horton R, Laybourn-Langton L, Monteiro CA, Norman I, Patrick K, Praities N, Rikkert MGO, Rubin EJ, Sahni P, Smith R, Talley NJ, Turale S, Vázquez D.	BMJ Open Gastroenterol. 2021 Sep;8(1):e000773. doi: 10.1136/bmjgast-2021-000773.	Atwoli L	BMJ Open Gastroenterol	2021	2021-09-06	10.1136/bmjgast-2021-000773
/	1008	Call for emergency action to limit global temperature increases, restore biodiversity and protect health	Atwoli L, H Baqui A, Benfield T, Bosurgi R, Godlee F, Hancocks S, Horton R, Laybourn-Langton L, Monteiro CA, Norman I, Patrick K, Praities N, Rikkert MGO, Rubin EJ, Sahni P, Smith R, Talley NJ, Turale S, Vázquez D.	Br J Sports Med. 2022 Apr;56(8):422-423. doi: 10.1136/bjsports-2021-104913. Epub 2021 Sep 5.	Atwoli L	Br J Sports Med	2022	2021-09-06	10.1136/bjsports-2021-104913
/	1009	Call for emergency action to limit global temperature increases, restore biodiversity and protect health	Atwoli L, H Baqui A, Benfield T, Bosurgi R, Godlee F, Hancocks S, Horton R, Laybourn-Langton L, Monteiro CA, Norman I, Patrick K, Praities N, Rikkert MGO, Rubin EJ, Sahni P, Smith R, Talley NJ, Turale S, Vázquez D.	BMJ Lead. 2022 Mar;6(1):1-3. doi: 10.1136/leader-2021-000548. Epub 2021 Sep 5.	Atwoli L	BMJ Lead	2022	2022-05-10	10.1136/leader-2021-000548
/	1010	Call for emergency action to limit global temperature increases, restore biodiversity and protect health	Atwoli L, H Baqui A, Benfield T, Bosurgi R, Godlee F, Hancocks S, Horton R, Laybourn-Langton L, Monteiro CA, Norman I, Patrick K, Praities N, Rikkert MGO, Rubin EJ, Sahni P, Smith R, Talley NJ, Turale S, Vázquez D.	J Clin Pathol. 2021 Nov;74(11):e14. doi: 10.1136/jclinpath-2021-207907. Epub 2021 Sep 5.	Atwoli L	J Clin Pathol	2021	2021-09-06	10.1136/jclinpath-2021-207907
/	1011	Call for emergency action to limit global temperature increases, restore biodiversity and protect health	Atwoli L, H Baqui A, Benfield T, Bosurgi R, Godlee F, Hancocks S, Horton R, Laybourn-Langton L, Monteiro CA, Norman I, Patrick K, Praities N, Rikkert MGO, Rubin EJ, Sahni P, Smith R, Talley NJ, Turale S, Vázquez D.	J Epidemiol Community Health. 2021 Dec;75(12):1133-1135. doi: 10.1136/jech-2021-217938. Epub 2021 Sep 5.	Atwoli L	J Epidemiol Community Health	2021	2021-09-06	10.1136/jech-2021-217938
/	1012	Call for emergency action to limit global temperature increases, restore biodiversity and protect health	Atwoli L, H Baqui A, Benfield T, Bosurgi R, Godlee F, Hancocks S, Horton R, Laybourn-Langton L, Monteiro CA, Norman I, Patrick K, Praities N, Rikkert MGO, Rubin EJ, Sahni P, Smith R, Talley NJ, Turale S, Vázquez D.	J Med Genet. 2021 Nov;58(11):717-719. doi: 10.1136/jmedgenet-2021-108163. Epub 2021 Sep 5.	Atwoli L	J Med Genet	2021	2021-09-06	10.1136/jmedgenet-2021-108163
/	1013	Call for emergency action to limit global temperature increases, restore biodiversity, and protect health	Atwoli L, H Baqui A, Benfield T, Bosurgi R, Godlee F, Hancocks S, Horton R, Laybourn-Langton L, Monteiro CA, Norman I, Patrick K, Praities N, Rikkert MGO, Rubin EJ, Sahni P, Smith R, Talley NJ, Turale S, Vázquez D.	BMJ Case Rep. 2021 Sep 5;14(9):e246388. doi: 10.1136/bcr-2021-246388.	Atwoli L	BMJ Case Rep	2021	2021-09-06	10.1136/bcr-2021-246388
/	1014	Call for emergency action to limit global temperature increases, restore biodiversity and protect health	Atwoli L, H Baqui A, Benfield T, Bosurgi R, Godlee F, Hancocks S, Horton R, Laybourn-Langton L, Monteiro CA, Norman I, Patrick K, Praities N, Rikkert MGO, Rubin EJ, Sahni P, Smith R, Talley NJ, Turale S, Vázquez D.	Inj Prev. 2021 Oct;27(5):400-402. doi: 10.1136/injuryprev-2021-044398. Epub 2021 Sep 5.	Atwoli L	Inj Prev	2021	2021-09-06	10.1136/injuryprev-2021-044398
/	1015	Call for emergency action to limit global temperature increases, restore biodiversity and protect health	Atwoli L, H Baqui A, Benfield T, Bosurgi R, Godlee F, Hancocks S, Horton R, Laybourn-Langton L, Monteiro CA, Norman I, Patrick K, Praities N, Rikkert MGO, Rubin EJ, Sahni P, Smith R, Talley NJ, Turale S, Vázquez D.	RMD Open. 2021 Sep;7(3):e001884. doi: 10.1136/rmdopen-2021-001884.	Atwoli L	RMD Open	2021	2021-09-06	10.1136/rmdopen-2021-001884
/	1016	Call for emergency action to limit global temperature increases, restore biodiversity and protect health	Atwoli L, H Baqui A, Benfield T, Bosurgi R, Godlee F, Hancocks S, Horton R, Laybourn-Langton L, Monteiro CA, Norman I, Patrick K, Praities N, Rikkert MGO, Rubin EJ, Sahni P, Smith R, Talley NJ, Turale S, Vázquez D.	Med Humanit. 2022 Jun;48(2):e3. doi: 10.1136/medhum-2021-012311. Epub 2021 Sep 5.	Atwoli L	Med Humanit	2022	2021-09-06	10.1136/medhum-2021-012311
/	1017	Call for emergency action to limit global temperature increases, restore biodiversity and protect health	Atwoli L, H Baqui A, Benfield T, Bosurgi R, Godlee F, Hancocks S, Horton R, Laybourn-Langton L, Monteiro CA, Norman I, Patrick K, Praities N, Rikkert MGO, Rubin EJ, Sahni P, Smith R, Talley NJ, Turale S, Vázquez D.	Tob Control. 2021 Nov;30(6):603-605. doi: 10.1136/tobaccocontrol-2021-056997. Epub 2021 Sep 5.	Atwoli L	Tob Control	2021	2021-09-06	10.1136/tobaccocontrol-2021-056997
/	1018	Call for emergency action to limit global temperature increases, restore biodiversity and protect health	Atwoli L, H Baqui A, Benfield T, Bosurgi R, Godlee F, Hancocks S, Horton R, Laybourn-Langton L, Monteiro CA, Norman I, Patrick K, Praities N, Rikkert MGO, Rubin EJ, Sahni P, Smith R, Talley NJ, Turale S, Vázquez D.	J Neurol Neurosurg Psychiatry. 2021 Nov;92(11):1138-1140. doi: 10.1136/jnnp-2021-327837. Epub 2021 Sep 5.	Atwoli L	J Neurol Neurosurg Psychiatry	2021	2021-09-06	10.1136/jnnp-2021-327837
/	1019	Call for emergency action to limit global temperature increases, restore biodiversity and protect health	Atwoli L, H Baqui A, Benfield T, Bosurgi R, Godlee F, Hancocks S, Horton R, Laybourn-Langton L, Monteiro CA, Norman I, Patrick K, Praities N, Rikkert MGO, Rubin EJ, Sahni P, Smith R, Talley NJ, Turale S, Vázquez D.	BMJ Open Respir Res. 2021 Sep;8(1):e001082. doi: 10.1136/bmjresp-2021-001082.	Atwoli L	BMJ Open Respir Res	2021	2021-09-06	10.1136/bmjresp-2021-001082
/	1020	Call for emergency action to limit global temperature increases, restore biodiversity and protect health	Atwoli L, H Baqui A, Benfield T, Bosurgi R, Godlee F, Hancocks S, Horton R, Laybourn-Langton L, Monteiro CA, Norman I, Patrick K, Praities N, Rikkert MGO, Rubin EJ, Sahni P, Smith R, Talley NJ, Turale S, Vázquez D.	Ann Rheum Dis. 2021 Oct;80(10):1252-1254. doi: 10.1136/annrheumdis-2021-221353. Epub 2021 Sep 5.	Atwoli L	Ann Rheum Dis	2021	2021-09-06	10.1136/annrheumdis-2021-221353
/	1021	Assessment of Rwandan diabetic patients' needs and expectations to develop their first diabetes self-management smartphone application (Kir'App)	Kabeza CB, Harst L, Schwarz PEH, Timpel P.	Ther Adv Endocrinol Metab. 2019 Apr 26;10:2042018819845318. doi: 10.1177/2042018819845318. eCollection 2019.	Kabeza CB	Ther Adv Endocrinol Metab	2019	2019-05-09	10.1177/2042018819845318
/	1022	Shotgun Metagenomic Survey of the Diseased and Healthy Maize (Zea mays L.) Rhizobiomes	Babalola OO, Dlamini SP, Akanmu AO.	Microbiol Resour Announc. 2022 Oct 20;11(10):e0049822. doi: 10.1128/mra.00498-22. Epub 2022 Sep 6.	Babalola OO	Microbiol Resour Announc	2022	2022-09-06	10.1128/mra.00498-22
/	1023	Metagenomic Survey of Tomato Rhizosphere Microbiome Using the Shotgun Approach	Babalola OO, Adedayo AA, Fadiji AE.	Microbiol Resour Announc. 2022 Feb 17;11(2):e0113121. doi: 10.1128/mra.01131-21. Epub 2022 Feb 3.	Babalola OO	Microbiol Resour Announc	2022	2022-02-03	10.1128/mra.01131-21
/	1024	Genome-wide association studies identify putative pleiotropic locus mediating drought tolerance in sorghum	Maina F, Harou A, Hamidou F, Morris GP.	Plant Direct. 2022 Jun 16;6(6):e413. doi: 10.1002/pld3.413. eCollection 2022 Jun.	Maina F	Plant Direct	2022	2022-07-01	10.1002/pld3.413
/	1025	Effects of food supplementation on cognitive function, cerebral blood flow, and nutritional status in young children at risk of undernutrition: randomized controlled trial	Roberts SB, Franceschini MA, Silver RE, Taylor SF, de Sa AB, Có R, Sonco A, Krauss A, Taetzsch A, Webb P, Das SK, Chen CY, Rogers BL, Saltzman E, Lin PY, Schlossman N, Pruzensky W, Balé C, Chui KKH, Muentener P.	BMJ. 2020 Jul 22;370:m2397. doi: 10.1136/bmj.m2397.	Roberts SB	BMJ	2020	2020-07-24	10.1136/bmj.m2397
/	1026	Carbon Sequestration Potential and Marketable Carbon Value of Smallholder Agroforestry Parklands Across Climatic Zones of Burkina Faso: Current Status and Way Forward for REDD+ Implementation	Neya T, Abunyewa AA, Neya O, Zoungrana BJ, Dimobe K, Tiendrebeogo H, Magistro J.	Environ Manage. 2020 Feb;65(2):203-211. doi: 10.1007/s00267-019-01248-6. Epub 2020 Jan 2.	Neya T	Environ Manage	2020	2020-01-04	10.1007/s00267-019-01248-6
pa	1027	Food purchase and eating behavior during the COVID-19 pandemic: A cross-sectional survey of Russian adults	Ben Hassen T, El Bilali H, Allahyari MS, Berjan S, Fotina O.	Appetite. 2021 Oct 1;165:105309. doi: 10.1016/j.appet.2021.105309. Epub 2021 May 18.	Ben Hassen T	Appetite	2021	2021-05-20	10.1016/j.appet.2021.105309
/	1028	African Sorghum-Based Fermented Foods: Past, Current and Future Prospects	Adebo OA.	Nutrients. 2020 Apr 16;12(4):1111. doi: 10.3390/nu12041111.	Adebo OA	Nutrients	2020	2020-04-23	10.3390/nu12041111
/	1029	Diagnostic Accuracy of Body Mass Index in Defining Childhood Obesity: Analysis of Cross-Sectional Data from Ghanaian Children	Adom T, Kengne AP, De Villiers A, Boatin R, Puoane T.	Int J Environ Res Public Health. 2019 Dec 19;17(1):36. doi: 10.3390/ijerph17010036.	Adom T	Int J Environ Res Public Health	2019	2019-12-22	10.3390/ijerph17010036
/	1030	Detection and characterization of chicken astrovirus associated with hatchery disease in commercial day-old turkeys in southwestern Nigeria	Adebiyi AI, Mcilwaine K, Oluwayelu DO, Smyth VJ.	Arch Virol. 2021 Jun;166(6):1607-1614. doi: 10.1007/s00705-021-05034-w. Epub 2021 Mar 23.	Adebiyi AI	Arch Virol	2021	2021-03-24	10.1007/s00705-021-05034-w
/	1031	Using the Women Empowerment in Livestock Index (WELI) to Examine Linkages between Women Smallholder Livestock Farmers' Empowerment and Access to Livestock Vaccines in Machakos County of Kenya: Insights and Critiques	Kaluwa C, Oduma J, Abdirahman FA, Kitoga BK, Opondoh AA, Muchibi J, Bagnol B, Rosenbaum M, Onchaga S, Stanley M, Amuguni JH.	Vaccines (Basel). 2022 Nov 4;10(11):1868. doi: 10.3390/vaccines10111868.	Kaluwa C	Vaccines (Basel)	2022	2022-11-11	10.3390/vaccines10111868
/	1032	Applying systems thinking to identify enablers and challenges to scale-up interventions for hypertension and diabetes in low-income and middle-income countries: protocol for a longitudinal mixed-methods study	Ramani-Chander A, Joshi R, van Olmen J, Wouters E, Delobelle P, Vedanthan R, Miranda JJ, Oldenburg B, Sherwood S, Rawal LB, Mash RJ, Irazola VE, Martens M, Lazo-Porras M, Liu H, Agarwal G, Waqa G, Marcolino MS, Esandi ME, Ribeiro ALP, Probandari A, González-Salazar F, Shrestha A, Sujarwoto S, Levitt N, Paredes M, Sugishita T, Batal M, Li Y, Haghparast-Bidgoli H, Naanyu V, He FJ, Zhang P, Mfinanga…	BMJ Open. 2022 Apr 18;12(4):e053122. doi: 10.1136/bmjopen-2021-053122.	Ramani-Chander A	BMJ Open	2022	2022-04-19	10.1136/bmjopen-2021-053122
/	1033	Influence of a Pediatric Fruit and Vegetable Prescription Program on Child Dietary Patterns and Food Security	Saxe-Custack A, LaChance J, Jess J, Hanna-Attisha M.	Nutrients. 2021 Jul 29;13(8):2619. doi: 10.3390/nu13082619.	Saxe-Custack A	Nutrients	2021	2021-08-27	10.3390/nu13082619
/	1034	Influence of traditional processing and genotypes on the antioxidant and antihyperglycaemic activities of yellow-fleshed cassava	Kareem B, Irondi EA, Alamu EO, Ajani EO, Abass A, Adesokan M, Parkes E, Maziya-Dixon B.	Front Nutr. 2022 Oct 14;9:894843. doi: 10.3389/fnut.2022.894843. eCollection 2022.	Kareem B	Front Nutr	2022	2022-10-31	10.3389/fnut.2022.894843
/	1035	Effect of xanthan gum and carboxymethyl cellulose on structure, functional and sensorial properties of yam balls	Asiamah E, Buckman ES, Peget F, Akonor PT, Padi A, Boateng C, Affrifah NS.	Heliyon. 2022 Oct 20;8(10):e11200. doi: 10.1016/j.heliyon.2022.e11200. eCollection 2022 Oct.	Asiamah E	Heliyon	2022	2022-10-28	10.1016/j.heliyon.2022.e11200
/	1036	Effects of Conventional and Bokashi Hydroponics on Vegetative Growth, Yield and Quality Attributes of Bell Peppers	Tong RC, Whitehead CS, Fawole OA.	Plants (Basel). 2021 Jun 24;10(7):1281. doi: 10.3390/plants10071281.	Tong RC	Plants (Basel)	2021	2021-07-02	10.3390/plants10071281
/	1037	Call for emergency action to limit global temperature increases, restore biodiversity and protect health	Atwoli L, H Baqui A, Benfield T, Bosurgi R, Godlee F, Hancocks S, Horton R, Laybourn-Langton L, Monteiro CA, Norman I, Patrick K, Praities N, Rikkert MGO, Rubin EJ, Sahni P, Smith R, Talley NJ, Turale S, Vázquez D.	Arch Dis Child. 2021 Nov;106(11):e40. doi: 10.1136/archdischild-2021-323039. Epub 2021 Sep 5.	Atwoli L	Arch Dis Child	2021	2021-09-06	10.1136/archdischild-2021-323039
/	1038	The International Natural Product Sciences Taskforce (INPST) and the power of Twitter networking exemplified through #INPST hashtag analysis	Singla RK, De R, Efferth T, Mezzetti B, Sahab Uddin M, Sanusi, Ntie-Kang F, Wang D, Schultz F, Kharat KR, Devkota HP, Battino M, Sur D, Lordan R, Patnaik SS, Tsagkaris C, Sai CS, Tripathi SK, Găman MA, Ahmed MEO, González-Burgos E, Babiaka SB, Paswan SK, Odimegwu JI, Akram F, Simal-Gandara J, Urquiza MS, Tikhonov A, Mondal H, Singla S, Lonardo SD, Mulholland EJ, Cenanovic M, Maigoro AY, Giampieri…	Phytomedicine. 2023 Jan;108:154520. doi: 10.1016/j.phymed.2022.154520. Epub 2022 Oct 22.	Singla RK	Phytomedicine	2023	2022-11-05	10.1016/j.phymed.2022.154520
/	1039	Editorial: Integrated role of nutrition and digestive physiology for animal health, Volume II	Cai D, Liu HY, Dong H, Ahmed AA.	Front Vet Sci. 2022 Dec 28;9:1109703. doi: 10.3389/fvets.2022.1109703. eCollection 2022.	Cai D	Front Vet Sci	2022	2023-01-16	10.3389/fvets.2022.1109703
pa	1040	Link between structural risk factors for adverse impacts of COVID-19 and food insecurity in developed and developing countries	Marti L, Puertas R.	Environ Dev Sustain. 2022 Nov 9:1-20. doi: 10.1007/s10668-022-02749-x. Online ahead of print.	Marti L	Environ Dev Sustain	2022	2022-11-21	10.1007/s10668-022-02749-x
/	1041	Bacterial Consortium for Improved Maize (Zea mays L.) Production	Olanrewaju OS, Babalola OO.	Microorganisms. 2019 Nov 1;7(11):519. doi: 10.3390/microorganisms7110519.	Olanrewaju OS	Microorganisms	2019	2019-11-06	10.3390/microorganisms7110519
co	1042	The relationship between armed conflict and reproductive, maternal, newborn and child health and nutrition status and services in northeastern Nigeria: a mixed-methods case study	Tyndall JA, Ndiaye K, Weli C, Dejene E, Ume N, Inyang V, Okere C, Sandberg J, Waldman RJ.	Confl Health. 2020 Nov 13;14(1):75. doi: 10.1186/s13031-020-00318-5.	Tyndall JA	Confl Health	2020	2020-12-09	10.1186/s13031-020-00318-5
/	1043	Assessment of biochemical, cooking, sensory and textural properties of the boiled food product of white yam (D. rotundata) genotypes grown at different locations	Alamu EO, Adesokan M, Awoyale W, Oyedele H, Fawole S, Amele A, Maziya-Dixon B.	Heliyon. 2022 Nov 28;8(12):e11690. doi: 10.1016/j.heliyon.2022.e11690. eCollection 2022 Dec.	Alamu EO	Heliyon	2022	2022-12-08	10.1016/j.heliyon.2022.e11690
/	1044	The potential global distribution and dynamics of wheat under multiple climate change scenarios	Yue Y, Zhang P, Shang Y.	Sci Total Environ. 2019 Oct 20;688:1308-1318. doi: 10.1016/j.scitotenv.2019.06.153. Epub 2019 Jun 17.	Yue Y	Sci Total Environ	2019	2019-11-16	10.1016/j.scitotenv.2019.06.153
/	1045	Extrusion and nixtamalization conditions influence the magnitude of change in the nutrients and bioactive components of cereals and legumes	Kamau EH, Nkhata SG, Ayua EO.	Food Sci Nutr. 2020 Feb 25;8(4):1753-1765. doi: 10.1002/fsn3.1473. eCollection 2020 Apr.	Kamau EH	Food Sci Nutr	2020	2020-04-25	10.1002/fsn3.1473
/	1046	Zinc agronomic biofortification of staple crops may be a cost-effective strategy to alleviate zinc deficiency in Ethiopia	Abdu AO, De Groote H, Joy EJM, Kumssa DB, Broadley MR, Gashu D.	Front Nutr. 2022 Nov 10;9:1037161. doi: 10.3389/fnut.2022.1037161. eCollection 2022.	Abdu AO	Front Nutr	2022	2022-11-28	10.3389/fnut.2022.1037161
/	1047	Environmental exposures and child and maternal gut microbiota in rural Malawi	Kortekangas E, Kamng'ona AW, Fan YM, Cheung YB, Ashorn U, Matchado A, Poelman B, Maleta K, Dewey KG, Ashorn P.	Paediatr Perinat Epidemiol. 2020 Mar;34(2):161-170. doi: 10.1111/ppe.12623. Epub 2020 Feb 3.	Kortekangas E	Paediatr Perinat Epidemiol	2020	2020-02-04	10.1111/ppe.12623
/	1048	Household, dietary and healthcare factors predicting childhood stunting in Ethiopia	Ayelign A, Zerfu T.	Heliyon. 2021 Apr 14;7(4):e06733. doi: 10.1016/j.heliyon.2021.e06733. eCollection 2021 Apr.	Ayelign A	Heliyon	2021	2021-04-29	10.1016/j.heliyon.2021.e06733
/	1049	Individual-level drivers of dietary behaviour in adolescents and women through the reproductive life course in urban Ghana: A Photovoice study	Liguori J, Pradeilles R, Laar A, Zotor F, Tandoh A, Klomegah S, Osei-Kwasi HA, Le Port A, Bricas N, Aryeetey R, Akparibo R, Griffiths P, Holdsworth M.	Matern Child Nutr. 2022 Oct;18(4):e13412. doi: 10.1111/mcn.13412. Epub 2022 Aug 8.	Liguori J	Matern Child Nutr	2022	2022-08-08	10.1111/mcn.13412
/	1050	Understanding non-communicable diseases: combining health surveillance with local knowledge to improve rural primary health care in South Africa	Cowan E, D'Ambruoso L, van der Merwe M, Witter S, Byass P, Ameh S, Wagner RG, Twine R.	Glob Health Action. 2021 Jan 1;14(1):1852781. doi: 10.1080/16549716.2020.1852781.	Cowan E	Glob Health Action	2021	2020-12-28	10.1080/16549716.2020.1852781
/	1051	Physician Perception and Diagnosis of Intestinal Parasitic Infections among Patients with Gastrointestinal Symptoms in Ghana	Orish VN, Simpiney SA, Lokpo SY, Agordoh PD, Lopez DM, Alalbila TM, Sanyaolu A.	J Parasitol Res. 2021 Apr 28;2021:6695313. doi: 10.1155/2021/6695313. eCollection 2021.	Orish VN	J Parasitol Res	2021	2021-05-19	10.1155/2021/6695313
/	1052	Recommendations for the COVID-19 Response at the National Level Based on Lessons Learned from the Ebola Virus Disease Outbreak in the Democratic Republic of the Congo	Mobula LM, Samaha H, Yao M, Gueye AS, Diallo B, Umutoni C, Anoko J, Lokonga JP, Minikulu L, Mossoko M, Bruni E, Carter S, Jombart T, Fall IS, Ahuka-Mundeke S.	Am J Trop Med Hyg. 2020 Jul;103(1):12-17. doi: 10.4269/ajtmh.20-0256. Epub 2020 May 19.	Mobula LM	Am J Trop Med Hyg	2020	2020-05-21	10.4269/ajtmh.20-0256
/	1053	Descriptive Study of Children's Nutritional Status and Identification of Community-Level Nursing Diagnoses in a School Community in Africa	Melo P, Sousa MI, Dimande MM, Taboada S, Nogueira MA, Pinto C, Figueiredo MH, Nguyen TH, Martínez-Riera JR.	Int J Environ Res Public Health. 2020 Aug 21;17(17):6108. doi: 10.3390/ijerph17176108.	Melo P	Int J Environ Res Public Health	2020	2020-08-26	10.3390/ijerph17176108
s	1054	Water strategies and water-food Nexus: challenges and opportunities towards sustainable development in various regions of the World	Salem HS, Pudza MY, Yihdego Y.	Sustain Water Resour Manag. 2022;8(4):114. doi: 10.1007/s40899-022-00676-3. Epub 2022 Jul 13.	Salem HS	Sustain Water Resour Manag	2022	2022-07-20	10.1007/s40899-022-00676-3
/	1055	Call for emergency action to limit global temperature increases, restore biodiversity and protect health	Atwoli L, H Baqui A, Benfield T, Bosurgi R, Godlee F, Hancocks S, Horton R, Laybourn-Langton L, Monteiro CA, Norman I, Patrick K, Praities N, Rikkert MGO, Rubin EJ, Sahni P, Smith R, Talley NJ, Turale S, Vázquez D.	BMJ Open Sport Exerc Med. 2021 Sep 5;7(3):e001209. doi: 10.1136/bmjsem-2021-001209. eCollection 2021.	Atwoli L	BMJ Open Sport Exerc Med	2021	2021-09-24	10.1136/bmjsem-2021-001209
/	1056	Impact of Different Levels of Supervision on the Recovery of Severely Malnourished Children Treated by Community Health Workers in Mali	Charle-Cuéllar P, López-Ejeda N, Traore M, Coulibaly AB, Landouré A, Diawara F, Bunkembo M, Vargas A, Gil R, Briend A.	Nutrients. 2021 Jan 26;13(2):367. doi: 10.3390/nu13020367.	Charle-Cuéllar P	Nutrients	2021	2021-02-03	10.3390/nu13020367
/	1057	Call for emergency action to limit global temperature increases, restore biodiversity and protect health	Atwoli L, H Baqui A, Benfield T, Bosurgi R, Godlee F, Hancocks S, Horton R, Laybourn-Langton L, Monteiro CA, Norman I, Patrick K, Praities N, Rikkert MGO, Rubin EJ, Sahni P, Smith R, Talley NJ, Turale S, Vázquez D.	Frontline Gastroenterol. 2021 Sep 5;13(4):346-348. doi: 10.1136/flgastro-2021-101993. eCollection 2022.	Atwoli L	Frontline Gastroenterol	2021	2022-06-20	10.1136/flgastro-2021-101993
/	1058	Call for emergency action to limit global temperature increases, restore biodiversity and protect health	Atwoli L, H Baqui A, Benfield T, Bosurgi R, Godlee F, Hancocks S, Horton R, Laybourn-Langton L, Monteiro CA, Norman I, Patrick K, Praities N, Rikkert MGO, Rubin EJ, Sahni P, Smith R, Talley NJ, Turale S, Vázquez D.	BMJ Surg Interv Health Technol. 2021 Sep 1;3(1):e000112. doi: 10.1136/bmjsit-2021-000112. eCollection 2021.	Atwoli L	BMJ Surg Interv Health Technol	2021	2022-01-20	10.1136/bmjsit-2021-000112
/	1059	Call for emergency action to limit global temperature increases, restore biodiversity and protect health	Atwoli L, H Baqui A, Benfield T, Bosurgi R, Godlee F, Hancocks S, Horton R, Laybourn-Langton L, Monteiro CA, Norman I, Patrick K, Praities N, Rikkert MGO, Rubin EJ, Sahni P, Smith R, Talley NJ, Turale S, Vázquez D.	BMJ Nutr Prev Health. 2021 Sep 5;4(2):362-364. doi: 10.1136/bmjnph-2021-000356. eCollection 2021.	Atwoli L	BMJ Nutr Prev Health	2021	2022-01-14	10.1136/bmjnph-2021-000356
/	1060	Call for emergency action to limit global temperature increases, restore biodiversity and protect health	Atwoli L, H Baqui A, Benfield T, Bosurgi R, Godlee F, Hancocks S, Horton R, Laybourn-Langton L, Monteiro CA, Norman I, Patrick K, Praities N, Rikkert MGO, Rubin EJ, Sahni P, Smith R, Talley NJ, Turale S, Vázquez D.	BMJ Open Ophthalmol. 2021 Sep 5;6(1):e000880. doi: 10.1136/bmjophth-2021-000880. eCollection 2021.	Atwoli L	BMJ Open Ophthalmol	2021	2021-09-24	10.1136/bmjophth-2021-000880
/	1061	Call for emergency action to limit global temperature increases, restore biodiversity and protect health	Atwoli L, H Baqui A, Benfield T, Bosurgi R, Godlee F, Hancocks S, Horton R, Laybourn-Langton L, Monteiro CA, Norman I, Patrick K, Praities N, Rikkert MGO, Rubin EJ, Sahni P, Smith R, Talley NJ, Turale S, Vázquez D.	World J Pediatr Surg. 2021 Sep 2;4(4):e000353. doi: 10.1136/wjps-2021-000353. eCollection 2021.	Atwoli L	World J Pediatr Surg	2021	2022-12-07	10.1136/wjps-2021-000353
co	1062	Influx of Backyard Farming with Limited Biosecurity Due to the COVID-19 Pandemic Carries an Increased Risk of Zoonotic Spillover in Cambodia	Hyder S, Sievers BL, Flamand C, TagoPacheco D, Chan M, Claes F, Karlsson EA.	Microbiol Spectr. 2023 Feb 14;11(1):e0420722. doi: 10.1128/spectrum.04207-22. Epub 2022 Dec 14.	Hyder S	Microbiol Spectr	2023	2022-12-14	10.1128/spectrum.04207-22
/	1063	Call for emergency action to limit global temperature increases, restore biodiversity and protect health	Atwoli L, H Baqui A, Benfield T, Bosurgi R, Godlee F, Hancocks S, Horton R, Laybourn-Langton L, Monteiro CA, Norman I, Patrick K, Praities N, Rikkert MGO, Rubin EJ, Sahni P, Smith R, Talley NJ, Turale S, Vázquez D.	Gen Psychiatr. 2021 Sep 5;34(5):e100645. doi: 10.1136/gpsych-2021-100645. eCollection 2021.	Atwoli L	Gen Psychiatr	2021	2021-10-01	10.1136/gpsych-2021-100645
/	1064	Call for emergency action to limit global temperature increases, restore biodiversity and protect health	Atwoli L, H Baqui A, Benfield T, Bosurgi R, Godlee F, Hancocks S, Horton R, Laybourn-Langton L, Monteiro CA, Norman I, Patrick K, Praities N, Rikkert MGO, Rubin EJ, Sahni P, Smith R, Talley NJ, Turale S, Vázquez D.	BMJ Paediatr Open. 2021 Sep 5;5(1):e001266. doi: 10.1136/bmjpo-2021-001266. eCollection 2021.	Atwoli L	BMJ Paediatr Open	2021	2021-09-24	10.1136/bmjpo-2021-001266
/	1065	Call for emergency action to limit global temperature increases, restore biodiversity and protect health	Atwoli L, H Baqui A, Benfield T, Bosurgi R, Godlee F, Hancocks S, Horton R, Laybourn-Langton L, Monteiro CA, Norman I, Patrick K, Praities N, Rikkert MGO, Rubin EJ, Sahni P, Smith R, Talley NJ, Turale S, Vázquez D.	Integr Healthc J. 2021 Sep 2;3(1):e000109. doi: 10.1136/ihj-2021-000109. eCollection 2021.	Atwoli L	Integr Healthc J	2021	2023-07-13	10.1136/ihj-2021-000109
/	1066	Call for emergency action to limit global temperature increases, restore biodiversityand protect health	Atwoli L, H Baqui A, Benfield T, Bosurgi R, Godlee F, Hancocks S, Horton R, Laybourn-Langton L, Monteiro CA, Norman I, Patrick K, Praities N, Rikkert MGO, Rubin EJ, Sahni P, Smith R, Talley NJ, Turale S, Vázquez D.	BMJ Open Sci. 2021 Sep 2;5(1):e100241. doi: 10.1136/bmjos-2021-100241. eCollection 2021.	Atwoli L	BMJ Open Sci	2021	2022-01-20	10.1136/bmjos-2021-100241
/	1067	Ethiopia has a long way to go meeting adolescent and youth sexual reproductive health needs	Admassu TW, Wolde YT, Kaba M.	Reprod Health. 2022 Jun 13;19(Suppl 1):130. doi: 10.1186/s12978-022-01445-3.	Admassu TW	Reprod Health	2022	2022-06-13	10.1186/s12978-022-01445-3
/	1068	Value chain analysis of potato in Farta District of South Gondar Zone, Amhara National Regional State of Ethiopia	Wubet GK, Zemedu L, Tegegne B.	Heliyon. 2022 Mar 21;8(3):e09142. doi: 10.1016/j.heliyon.2022.e09142. eCollection 2022 Mar.	Wubet GK	Heliyon	2022	2022-07-18	10.1016/j.heliyon.2022.e09142
/	1069	A three-part regression calibration to handle excess zeroes, skewness and heteroscedasticity in adjusting for measurement error in dietary intake data	Agogo GO, Muoka AK.	J Appl Stat. 2020 Nov 13;49(4):884-901. doi: 10.1080/02664763.2020.1845622. eCollection 2022.	Agogo GO	J Appl Stat	2020	2022-06-16	10.1080/02664763.2020.1845622
s	1070	The influence of maternal agency on severe child undernutrition in conflict-ridden Nigeria: Modeling heterogeneous treatment effects with machine learning	Kraamwinkel N, Ekbrand H, Davia S, Daoud A.	PLoS One. 2019 Jan 9;14(1):e0208937. doi: 10.1371/journal.pone.0208937. eCollection 2019.	Kraamwinkel N	PLoS One	2019	2019-01-10	10.1371/journal.pone.0208937
/	1071	Breastfeeding Practices, Infant Formula Use, Complementary Feeding and Childhood Malnutrition: An Updated Overview of the Eastern Mediterranean Landscape	Ibrahim C, Bookari K, Sacre Y, Hanna-Wakim L, Hoteit M.	Nutrients. 2022 Oct 9;14(19):4201. doi: 10.3390/nu14194201.	Ibrahim C	Nutrients	2022	2022-10-14	10.3390/nu14194201
/	1072	Adult characteristics of survivors of early life malnutrition in an impoverished population	Muthuuri JM, Some ES, Chege P.	Clin Nutr. 2020 Aug;39(8):2448-2454. doi: 10.1016/j.clnu.2019.10.030. Epub 2019 Nov 6.	Muthuuri JM	Clin Nutr	2020	2019-11-19	10.1016/j.clnu.2019.10.030
[truncated: 2,354 more rows]
